# Supplementary material for: Depression and assets during the COVID-19 pandemic: A longitudinal study of mental health across income and savings groups
Source: PLoS One. 2024 Jun 14;19(6):e0304549. doi: 10.1371/journal.pone.0304549 (PMC11178170; doi:10.1371/journal.pone.0304549)
Supplement: S1 Data — (CSV) [file pone.0304549.s002.csv]

ID	wave	weight	gender	age	metro	fourgroups	racethnicity	married	graduate	employment	insurance	party	diagnosis	vaccination	PHQ9
1	1	1.951337602	Female	52	Metro Area	Low income, low savings	White, non-Hispanic	Married	Not a college graduate	Other	None	Republican	Not ever diagnosed	No shots received	0
1	2	1.951337602	Female	52	Metro Area	Low income, low savings	White, non-Hispanic	Married	Not a college graduate	Unemployed	None	Republican	Not ever diagnosed	No shots received	0
1	3	1.951337602	Female	52	Metro Area	Low income, low savings	White, non-Hispanic	Married	Not a college graduate	Part time	Private	Republican	Not ever diagnosed	Received at least one shot	0
2	1	1.509624325	Female	30	Non-Metro Area	Low income, low savings	Other or multiple races	Married	Not a college graduate	Other	Medicare	None of these	Not ever diagnosed	No shots received	0
2	2	1.509624325	Female	30	Non-Metro Area	Low income, low savings	Other or multiple races	Married	Not a college graduate	Other	Other	None of these	Not ever diagnosed	No shots received	0
2	3	1.509624325	Female	30	Non-Metro Area	Low income, low savings	Other or multiple races	Married	Not a college graduate	Retired	Medicare	None of these	Not ever diagnosed	No shots received	0
3	1	0.317871097	Male	40	Metro Area	High income, high savings	White, non-Hispanic	Married	Not a college graduate	Other	None	None of these	Not ever diagnosed	No shots received
3	2	0.317871097	Male	40	Metro Area	High income, high savings	White, non-Hispanic	Married	Not a college graduate	Other	Employer	None of these	Not ever diagnosed	Received at least one shot	0
3	3	0.317871097	Male	40	Metro Area	High income, high savings	White, non-Hispanic	Married	Not a college graduate			None of these
4	1	0.589985074	Female	28	Metro Area	High income, high savings	White, non-Hispanic	Not married	College graduate	Full time	Employer	Democrat	Not ever diagnosed	No shots received	0
4	2	0.589985074	Female	28	Non-Metro Area	High income, high savings	White, non-Hispanic	Not married	College graduate	Full time	Employer	Democrat	Not ever diagnosed	Received at least one shot	0
4	3	0.589985074	Female	28	Non-Metro Area	High income, high savings	White, non-Hispanic	Not married	College graduate			Democrat
5	1	1.318196628	Male	45	Metro Area	High income, high savings	Black, non-Hispanic	Married	College graduate	Full time	Employer	Republican	Not ever diagnosed	No shots received	0
5	2	1.318196628	Male	45	Metro Area	High income, high savings	Black, non-Hispanic	Married	College graduate	Full time	Employer	Republican	Not ever diagnosed	No shots received	0
5	3	1.318196628	Male	45	Metro Area	High income, high savings	Black, non-Hispanic	Married	College graduate	Full time	Employer	Republican	Not ever diagnosed	Received at least one shot	0
6	1	0.568836041	Female	41	Non-Metro Area	High income, low savings	White, non-Hispanic	Married	Not a college graduate	Part time	Private	Republican	Not ever diagnosed	No shots received	0
6	2	0.568836041	Female	41	Non-Metro Area	High income, low savings	White, non-Hispanic	Married	Not a college graduate	Full time	Employer	Republican	Not ever diagnosed	Received at least one shot	0
6	3	0.568836041	Female	41	Non-Metro Area	High income, low savings	White, non-Hispanic	Married	Not a college graduate	Full time	Employer	Republican	Not ever diagnosed	Received at least one shot	1
7	1	0.525018041	Male	52	Metro Area	High income, high savings	White, non-Hispanic	Married	Not a college graduate	Full time	Private	Republican	Not ever diagnosed	No shots received	0
7	2	0.525018041	Male	52	Metro Area	High income, high savings	White, non-Hispanic	Married	Not a college graduate	Full time	Employer	Republican	Not ever diagnosed	Received at least one shot	0
7	3	0.525018041	Male	52	Metro Area	High income, high savings	White, non-Hispanic	Married	Not a college graduate	Full time	Employer	Republican	Not ever diagnosed	Received at least one shot	0
8	1	1.92290264	Female	39	Metro Area	High income, high savings	Other or multiple races	Married	College graduate	Full time	Employer	Republican	Not ever diagnosed	No shots received	0
8	2	1.92290264	Female	39	Metro Area	High income, high savings	Other or multiple races	Married	College graduate	Full time	Employer	Republican	Not ever diagnosed	Received at least one shot	1
8	3	1.92290264	Female	39	Metro Area	High income, high savings	Other or multiple races	Married	College graduate	Full time	Employer	Republican	Ever diagnosed	Received at least one shot	0
9	1	1.280793237	Female	26	Metro Area	Low income, low savings	Black, non-Hispanic	Not married	Not a college graduate	Full time	Employer	Democrat	Not ever diagnosed	No shots received	1
9	2	1.280793237	Female	26	Metro Area	Low income, low savings	Black, non-Hispanic	Not married	Not a college graduate	Full time	Medicare	Democrat	Not ever diagnosed	No shots received	1
9	3	1.280793237	Female	26	Metro Area	Low income, low savings	Black, non-Hispanic	Not married	Not a college graduate	Full time	Employer	Democrat	Not ever diagnosed	Received at least one shot	1
10	1	.6789763116999999	Female	40	Metro Area	High income, high savings	White, non-Hispanic	Married	College graduate	Full time	Employer	Independent	Not ever diagnosed	No shots received	0
10	2	.6789763116999999	Female	40	Metro Area	High income, high savings	White, non-Hispanic	Married	College graduate	Full time	Private	Independent	Not ever diagnosed	Received at least one shot	0
10	3	.6789763116999999	Female	40	Metro Area	High income, high savings	White, non-Hispanic	Married	College graduate	Full time	Employer	Independent	Ever diagnosed	Received at least one shot	0
11	1	1.732256971	Female	36	Non-Metro Area	Low income, low savings	White, non-Hispanic	Married	College graduate	Full time	Private	Democrat	Not ever diagnosed	No shots received	1
11	2	1.732256971	Female	36	Non-Metro Area	Low income, low savings	White, non-Hispanic	Married	College graduate	Full time	Private	Democrat	Not ever diagnosed	Received at least one shot	1
11	3	1.732256971	Female	36	Non-Metro Area	Low income, low savings	White, non-Hispanic	Married	College graduate	Full time	Private	Democrat	Not ever diagnosed	Received at least one shot	1
12	1	0.370431753	Male	55	Metro Area	High income, high savings	White, non-Hispanic	Married	Not a college graduate	Part time	Private	Republican	Not ever diagnosed	No shots received	0
12	2	0.370431753	Male	55	Metro Area	High income, high savings	White, non-Hispanic	Married	Not a college graduate	Part time	Employer	Republican	Not ever diagnosed	Received at least one shot	0
12	3	0.370431753	Male	55	Metro Area	High income, high savings	White, non-Hispanic	Married	Not a college graduate	Part time	Employer	Republican	Not ever diagnosed	Received at least one shot	0
13	1	0.629233128	Female	27	Metro Area	Low income, low savings	Hispanic	Married	Not a college graduate	Full time	Medicaid	None of these	Not ever diagnosed	No shots received	0
13	2	0.629233128	Female	27	Metro Area	Low income, low savings	Hispanic	Married	Not a college graduate	Other	Medicaid	None of these	Ever diagnosed	No shots received	1
13	3	0.629233128	Female	27	Metro Area	Low income, low savings	Hispanic	Married	Not a college graduate	Part time	Medicaid	None of these	Ever diagnosed	No shots received	0
14	1	0.394285226	Male	35	Metro Area	High income, high savings	White, non-Hispanic	Married	College graduate	Full time	Employer	Independent	Not ever diagnosed	No shots received	0
14	2	0.394285226	Male	35	Metro Area	High income, high savings	White, non-Hispanic	Married	College graduate	Full time	Employer	Independent	Not ever diagnosed	Received at least one shot	0
14	3	0.394285226	Male	35	Metro Area	High income, high savings	White, non-Hispanic	Married	College graduate			Independent
15	1	2.468985935	Male	77	Metro Area	Low income, low savings	Black, non-Hispanic	Not married	Not a college graduate	Unemployed	Medicaid	Democrat	Not ever diagnosed	No shots received	1
15	2	2.468985935	Male	77	Metro Area	Low income, low savings	Black, non-Hispanic	Not married	Not a college graduate	Unemployed	Medicaid	Democrat	Not ever diagnosed	No shots received	1
15	3	2.468985935	Male	77	Metro Area	Low income, low savings	Black, non-Hispanic	Not married	Not a college graduate	Unemployed	Medicaid	Democrat	Ever diagnosed	Received at least one shot	1
16	1	0.317429154	Female	31	Metro Area	Low income, low savings	White, non-Hispanic	Not married	Not a college graduate	Other	Medicaid	None of these	Not ever diagnosed	No shots received	1
16	2	0.317429154	Female	31	Metro Area	Low income, low savings	White, non-Hispanic	Not married	Not a college graduate	Other	Medicaid	None of these	Ever diagnosed	No shots received	0
16	3	0.317429154	Female	31	Metro Area	Low income, low savings	White, non-Hispanic	Not married	Not a college graduate	Other	Medicaid	None of these	Not ever diagnosed	No shots received	1
17	1	1.023087583	Male	61	Metro Area	High income, high savings	Other or multiple races	Married	College graduate	Full time	Employer	Independent	Not ever diagnosed	No shots received	0
17	2	1.023087583	Male	61	Metro Area	High income, high savings	Other or multiple races	Married	College graduate	Full time	Employer	Independent	Not ever diagnosed	No shots received	0
17	3	1.023087583	Male	61	Metro Area	High income, high savings	Other or multiple races	Married	College graduate	Full time	Employer	Independent	Not ever diagnosed	Received at least one shot	0
18	1	1.530344041	Female	42	Metro Area	Low income, low savings	Hispanic	Not married	Not a college graduate	Other	Medicaid	Democrat	Not ever diagnosed	No shots received	0
18	2	1.530344041	Female	42	Metro Area	Low income, low savings	Hispanic	Not married	Not a college graduate	Unemployed	Medicaid	Democrat	Ever diagnosed	No shots received	0
18	3	1.530344041	Female	42	Metro Area	Low income, low savings	Hispanic	Not married	Not a college graduate			Democrat
19	1	0.318192671	Male	78	Metro Area	Low income, high savings	White, non-Hispanic	Married	Not a college graduate	Retired	Medicare	Independent	Not ever diagnosed	No shots received	0
19	2	0.318192671	Male	78	Metro Area	Low income, high savings	White, non-Hispanic	Married	Not a college graduate	Retired	Medicare	Independent	Not ever diagnosed	Received at least one shot	0
19	3	0.318192671	Male	78	Metro Area	Low income, high savings	White, non-Hispanic	Married	Not a college graduate	Retired	Employer	Independent	Not ever diagnosed	Received at least one shot	0
20	1	0.632578732	Female	54	Non-Metro Area	Low income, low savings	White, non-Hispanic	Not married	Not a college graduate	Other	Medicare	None of these	Not ever diagnosed	No shots received	1
20	2	0.632578732	Female	54	Non-Metro Area	Low income, low savings	White, non-Hispanic	Not married	Not a college graduate	Other	Medicare	None of these	Ever diagnosed	No shots received	1
20	3	0.632578732	Female	54	Non-Metro Area	Low income, low savings	White, non-Hispanic	Not married	Not a college graduate			None of these
21	1	0.635546379	Female	28	Metro Area	High income, low savings	White, non-Hispanic	Married	Not a college graduate	Full time	Employer	Republican	Not ever diagnosed	No shots received	0
21	2	0.635546379	Female	28	Metro Area	High income, low savings	White, non-Hispanic	Married	Not a college graduate	Full time	Employer	Republican	Not ever diagnosed	No shots received	0
21	3	0.635546379	Female	28	Metro Area	High income, low savings	White, non-Hispanic	Married	Not a college graduate	Unemployed	Employer	Republican	Ever diagnosed	No shots received	0
22	1	1.48477727	Female	61	Metro Area	High income, high savings	White, non-Hispanic	Married	College graduate	Full time	Employer	Democrat	Not ever diagnosed	No shots received	0
22	2	1.48477727	Female	61	Metro Area	High income, high savings	White, non-Hispanic	Married	College graduate	Full time	Employer	Democrat	Not ever diagnosed	Received at least one shot	0
22	3	1.48477727	Female	61	Metro Area	High income, high savings	White, non-Hispanic	Married	College graduate	Full time	Employer	Democrat	Not ever diagnosed	Received at least one shot	0
23	1	0.606381938	Male	46	Metro Area	Low income, high savings	Hispanic	Not married	Not a college graduate	Full time	None	Independent	Not ever diagnosed	No shots received	0
23	2	0.606381938	Male	46	Metro Area	Low income, high savings	Hispanic	Not married	Not a college graduate	Full time	None	Independent	Not ever diagnosed	Received at least one shot	0
23	3	0.606381938	Male	46	Metro Area	Low income, high savings	Hispanic	Not married	Not a college graduate	Full time	None	Independent	Not ever diagnosed	Received at least one shot	0
24	1	1.139957943	Male	29	Metro Area	Low income, high savings	White, non-Hispanic	Married	College graduate	Full time	Private	Democrat	Not ever diagnosed	No shots received	0
24	2	1.139957943	Male	29	Metro Area	Low income, high savings	White, non-Hispanic	Married	College graduate	Full time	Private	Democrat	Ever diagnosed	Received at least one shot	0
24	3	1.139957943	Male	29	Metro Area	Low income, high savings	White, non-Hispanic	Married	College graduate	Part time	Private	Democrat	Not ever diagnosed	Received at least one shot	0
25	1	0.672038157	Male	33	Metro Area	High income, high savings	White, non-Hispanic	Married	Not a college graduate	Full time	Employer	Republican	Not ever diagnosed	No shots received	0
25	2	0.672038157	Male	33	Metro Area	High income, high savings	White, non-Hispanic	Married	Not a college graduate	Other	Employer	Republican	Not ever diagnosed	No shots received	0
25	3	0.672038157	Male	33	Metro Area	High income, high savings	White, non-Hispanic	Married	Not a college graduate	Other	Employer	Republican	Not ever diagnosed	Received at least one shot	0
26	1	0.971865418	Male	66	Metro Area	Low income, low savings	White, non-Hispanic	Not married	Not a college graduate	Unemployed	Medicare	Independent	Not ever diagnosed	No shots received	0
26	2	0.971865418	Male	66	Metro Area	Low income, low savings	White, non-Hispanic	Not married	Not a college graduate	Part time	Medicare	Independent	Not ever diagnosed	No shots received	0
26	3	0.971865418	Male	66	Metro Area	Low income, low savings	White, non-Hispanic	Not married	Not a college graduate	Retired	Medicare	Independent	Ever diagnosed	Received at least one shot	0
27	1	0.468730125	Male	58	Metro Area	Low income, low savings	Asian, non-Hispanic	Not married	Not a college graduate	Other	Medicaid	Republican	Not ever diagnosed	No shots received	0
27	2	0.468730125	Male	58	Metro Area	Low income, low savings	Asian, non-Hispanic	Not married	Not a college graduate	Other	Medicare	Republican	Not ever diagnosed	No shots received	0
27	3	0.468730125	Male	58	Metro Area	Low income, low savings	Asian, non-Hispanic	Not married	Not a college graduate	Other	Medicare	Republican	Ever diagnosed	Received at least one shot	0
28	1	0.558999662	Male	87	Non-Metro Area	Low income, high savings	White, non-Hispanic	Not married	Not a college graduate	Retired	Medicare	Democrat	Not ever diagnosed	No shots received	0
28	2	0.558999662	Male	87	Non-Metro Area	Low income, high savings	White, non-Hispanic	Not married	Not a college graduate	Retired	Medicare	Democrat	Not ever diagnosed	Received at least one shot	0
28	3	0.558999662	Male	87	Non-Metro Area	Low income, high savings	White, non-Hispanic	Not married	Not a college graduate	Retired	Medicare	Democrat	Not ever diagnosed	Received at least one shot	0
29	1	2.184408268	Female	42	Metro Area	Low income, low savings	Black, non-Hispanic	Not married	Not a college graduate	Unemployed	Medicaid	Democrat	Not ever diagnosed	No shots received	1
29	2	2.184408268	Female	42	Metro Area	Low income, low savings	Black, non-Hispanic	Not married	Not a college graduate	Full time	None	Democrat	Not ever diagnosed	No shots received	1
29	3	2.184408268	Female	42	Metro Area	Low income, low savings	Black, non-Hispanic	Not married	Not a college graduate	Full time	Medicaid	Democrat	Not ever diagnosed	Received at least one shot	1
30	1	1.079699379	Male	40	Metro Area	High income, low savings	White, non-Hispanic	Married	College graduate	Full time	Employer		Not ever diagnosed	No shots received	0
30	2	1.079699379	Male	40	Metro Area	High income, low savings	White, non-Hispanic	Married	College graduate				Not ever diagnosed	Received at least one shot
30	3	1.079699379	Male	40	Metro Area	High income, low savings	White, non-Hispanic	Married	College graduate	Full time	Employer		Not ever diagnosed	Received at least one shot	1
31	1	1.598777799	Female	23	Non-Metro Area	Low income, low savings	Hispanic	Not married	Not a college graduate	Unemployed	Private	Independent	Not ever diagnosed	No shots received	1
31	2	1.598777799	Female	23	Metro Area	Low income, low savings	Hispanic	Not married	Not a college graduate	Part time	Private	Independent	Ever diagnosed	No shots received	1
31	3	1.598777799	Female	23	Metro Area	Low income, low savings	Hispanic	Not married	Not a college graduate			Independent	Ever diagnosed	Received at least one shot
32	1	3.781645252	Male	27	Metro Area	Low income, low savings	White, non-Hispanic	Not married	Not a college graduate	Other	Medicare	None of these	Not ever diagnosed	No shots received	1
32	2	3.781645252	Male	27	Metro Area	Low income, low savings	White, non-Hispanic	Not married	Not a college graduate	Other	Medicare	None of these	Not ever diagnosed	No shots received	1
32	3	3.781645252	Male	27	Metro Area	Low income, low savings	White, non-Hispanic	Not married	Not a college graduate	Other	Medicaid	None of these	Not ever diagnosed	Received at least one shot	1
33	1	2.321627011	Male	21	Metro Area	Low income, low savings	Other or multiple races	Not married	Not a college graduate	Unemployed	Private	None of these	Not ever diagnosed	No shots received	1
33	2	2.321627011	Male	21	Metro Area	Low income, low savings	Other or multiple races	Not married	Not a college graduate	Part time	Medicare	None of these	Not ever diagnosed	No shots received	1
33	3	2.321627011	Male	21	Metro Area	Low income, low savings	Other or multiple races	Not married	Not a college graduate			None of these
34	1	0.13592101	Female	32	Metro Area	Low income, low savings	Other or multiple races	Not married	Not a college graduate	Full time	Medicaid	None of these	Not ever diagnosed	No shots received	1
34	2	0.13592101	Female	32	Metro Area	Low income, low savings	Other or multiple races	Not married	Not a college graduate	Full time	Medicaid	None of these	Not ever diagnosed	No shots received	1
34	3	0.13592101	Female	32	Metro Area	Low income, low savings	Other or multiple races	Not married	Not a college graduate	Other	Medicaid	None of these	Ever diagnosed	No shots received	1
35	1	0.330790643	Male	38	Metro Area	Low income, low savings	White, non-Hispanic	Married	Not a college graduate	Part time	Private	None of these	Not ever diagnosed	No shots received	0
35	2	0.330790643	Male	38	Metro Area	Low income, low savings	White, non-Hispanic	Married	Not a college graduate	Part time	Private	None of these	Not ever diagnosed	Received at least one shot	0
35	3	0.330790643	Male	38	Metro Area	Low income, low savings	White, non-Hispanic	Married	Not a college graduate	Part time	Employer	None of these	Ever diagnosed	Received at least one shot	0
36	1	0.238721203	Female	33	Metro Area	High income, high savings	White, non-Hispanic	Married	Not a college graduate	Full time	Employer		Not ever diagnosed	No shots received	0
36	2	0.238721203	Female	33	Metro Area	High income, high savings	White, non-Hispanic	Married	Not a college graduate
36	3	0.238721203	Female	33	Metro Area	High income, high savings	White, non-Hispanic	Married	Not a college graduate	Full time	Employer		Ever diagnosed	Received at least one shot	0
37	1	1.596293031	Female	20	Metro Area	High income, high savings	White, non-Hispanic	Not married	Not a college graduate	Unemployed	Private	Independent	Not ever diagnosed	No shots received	1
37	2	1.596293031	Female	20	Metro Area	High income, high savings	White, non-Hispanic	Not married	Not a college graduate	Part time	Employer	Independent	Not ever diagnosed	No shots received	1
37	3	1.596293031	Female	20	Metro Area	High income, high savings	White, non-Hispanic	Not married	Not a college graduate	Part time	Employer	Independent	Ever diagnosed	Received at least one shot	1
38	1	5.238135074	Female	57	Metro Area	Low income, low savings	Black, non-Hispanic	Not married	Not a college graduate	Other	Other	Democrat	Not ever diagnosed	No shots received	0
38	2	5.238135074	Female	57	Metro Area	Low income, low savings	Black, non-Hispanic	Not married	Not a college graduate	Unemployed	Other	Democrat	Not ever diagnosed	Received at least one shot	0
38	3	5.238135074	Female	57	Metro Area	Low income, low savings	Black, non-Hispanic	Not married	Not a college graduate	Part time	Medicaid	Democrat	Not ever diagnosed	Received at least one shot	0
39	1	0.741862725	Male	38	Metro Area	High income, low savings	White, non-Hispanic	Married	College graduate	Full time	Employer	Independent	Not ever diagnosed	No shots received	0
39	2	0.741862725	Male	38	Metro Area	High income, low savings	White, non-Hispanic	Married	College graduate	Full time	Employer	Independent	Not ever diagnosed	No shots received	0
39	3	0.741862725	Male	38	Metro Area	High income, low savings	White, non-Hispanic	Married	College graduate	Full time	Employer	Independent	Not ever diagnosed	Received at least one shot	0
40	1	1.406848668	Male	35	Non-Metro Area	Low income, low savings	White, non-Hispanic	Married	Not a college graduate	Other	Medicaid	None of these	Not ever diagnosed	No shots received	1
40	2	1.406848668	Male	35	Non-Metro Area	Low income, low savings	White, non-Hispanic	Married	Not a college graduate	Other	Medicaid	None of these	Not ever diagnosed	No shots received	1
40	3	1.406848668	Male	35	Non-Metro Area	Low income, low savings	White, non-Hispanic	Married	Not a college graduate	Other	Medicaid	None of these	Not ever diagnosed	No shots received	1
41	1	0.506008361	Male	28	Metro Area	Low income, low savings	White, non-Hispanic	Not married	Not a college graduate	Unemployed	None	None of these	Not ever diagnosed	No shots received	0
41	2	0.506008361	Male	28	Metro Area	Low income, low savings	White, non-Hispanic	Not married	Not a college graduate	Full time	Employer	None of these	Not ever diagnosed	No shots received	0
41	3	0.506008361	Male	28	Metro Area	Low income, low savings	White, non-Hispanic	Not married	Not a college graduate	Unemployed	None	None of these	Ever diagnosed	Received at least one shot	1
42	1	0.394901007	Female	56	Metro Area	Low income, low savings	Hispanic	Not married	Not a college graduate	Full time	None	Republican	Not ever diagnosed	No shots received	0
42	2	0.394901007	Female	56	Metro Area	Low income, low savings	Hispanic	Not married	Not a college graduate	Full time	None	Republican	Not ever diagnosed	No shots received	0
42	3	0.394901007	Female	56	Metro Area	Low income, low savings	Hispanic	Not married	Not a college graduate			Republican
43	1	2.240340519	Female	59	Metro Area	High income, high savings	Hispanic	Married	College graduate	Full time	Employer	Independent	Not ever diagnosed	No shots received	0
43	2	2.240340519	Female	59	Metro Area	High income, high savings	Hispanic	Married	College graduate	Retired	Employer	Independent	Not ever diagnosed	No shots received	0
43	3	2.240340519	Female	59	Metro Area	High income, high savings	Hispanic	Married	College graduate	Retired	Employer	Independent	Ever diagnosed	Received at least one shot	0
44	1	2.043327017	Female	29	Metro Area	Low income, low savings	White, non-Hispanic	Not married	Not a college graduate	Other	Medicare	Republican	Not ever diagnosed	No shots received	1
44	2	2.043327017	Female	29	Metro Area	Low income, low savings	White, non-Hispanic	Not married	Not a college graduate	Other	Medicare	Republican	Not ever diagnosed	No shots received	1
44	3	2.043327017	Female	29	Metro Area	Low income, low savings	White, non-Hispanic	Not married	Not a college graduate	Other	Medicare	Republican	Ever diagnosed		1
45	1	1.345598241	Female	55	Metro Area	High income, low savings	White, non-Hispanic	Married	College graduate	Part time	Employer	Independent	Not ever diagnosed	No shots received	0
45	2	1.345598241	Female	55	Metro Area	High income, low savings	White, non-Hispanic	Married	College graduate	Other	Employer	Independent	Not ever diagnosed	No shots received	0
45	3	1.345598241	Female	55	Metro Area	High income, low savings	White, non-Hispanic	Married	College graduate	Other	Employer	Independent	Not ever diagnosed	Received at least one shot	0
46	1	0.913506247	Male	56	Metro Area	High income, high savings	White, non-Hispanic	Married	College graduate	Full time	Employer	Democrat	Not ever diagnosed	No shots received	0
46	2	0.913506247	Male	56	Metro Area	High income, high savings	White, non-Hispanic	Married	College graduate	Full time	Employer	Democrat	Not ever diagnosed	No shots received
46	3	0.913506247	Male	56	Metro Area	High income, high savings	White, non-Hispanic	Married	College graduate	Full time	Employer	Democrat	Ever diagnosed	Received at least one shot	0
47	1	2.204048022	Male	25	Metro Area	Low income, low savings	Hispanic	Not married	Not a college graduate	Other	Medicare	Republican	Not ever diagnosed	No shots received	0
47	2	2.204048022	Male	25	Metro Area	Low income, low savings	Hispanic	Not married	Not a college graduate	Other	Medicaid	Republican	Not ever diagnosed	No shots received	1
47	3	2.204048022	Male	25	Metro Area	Low income, low savings	Hispanic	Not married	Not a college graduate	Full time	Other	Republican	Not ever diagnosed	Received at least one shot	0
48	1	0.408368591	Male	30	Metro Area	High income, high savings	White, non-Hispanic	Not married	College graduate	Full time	Employer	Democrat	Not ever diagnosed	No shots received	0
48	2	0.408368591	Male	30	Metro Area	High income, high savings	White, non-Hispanic	Not married	College graduate	Full time	Employer	Democrat	Not ever diagnosed	Received at least one shot	0
48	3	0.408368591	Male	30	Metro Area	High income, high savings	White, non-Hispanic	Not married	College graduate	Full time	Employer	Democrat	Not ever diagnosed	Received at least one shot	0
49	1	0.39127986	Female	32	Metro Area		Hispanic	Married	Not a college graduate	Part time	Private	Independent	Not ever diagnosed	No shots received	0
49	2	0.39127986	Female	32	Metro Area		Hispanic	Married	Not a college graduate	Full time	Employer	Independent	Not ever diagnosed	No shots received	0
49	3	0.39127986	Female	32	Metro Area		Hispanic	Married	Not a college graduate	Full time	Employer	Independent	Not ever diagnosed	No shots received	0
50	1	1.252698115	Male	29	Non-Metro Area	High income, high savings	White, non-Hispanic	Married	College graduate	Full time	Employer		Not ever diagnosed	No shots received	0
50	2	1.252698115	Male	29	Non-Metro Area	High income, high savings	White, non-Hispanic	Married	College graduate
50	3	1.252698115	Male	29	Non-Metro Area	High income, high savings	White, non-Hispanic	Married	College graduate	Full time	Employer		Ever diagnosed	Received at least one shot	0
51	1	1.153653946	Male	61	Metro Area	High income, high savings	White, non-Hispanic	Married	College graduate	Full time	Employer	Democrat	Not ever diagnosed	No shots received	1
51	2	1.153653946	Male	61	Metro Area	High income, high savings	White, non-Hispanic	Married	College graduate	Full time	Employer	Democrat	Not ever diagnosed	Received at least one shot	0
51	3	1.153653946	Male	61	Metro Area	High income, high savings	White, non-Hispanic	Married	College graduate			Democrat
52	1	0.518551957	Female	53	Metro Area	Low income, low savings	White, non-Hispanic	Not married	Not a college graduate	Full time	Private	Independent	Not ever diagnosed	No shots received	0
52	2	0.518551957	Female	53	Metro Area	Low income, low savings	White, non-Hispanic	Not married	Not a college graduate	Full time	Private	Independent	Not ever diagnosed	Received at least one shot	0
52	3	0.518551957	Female	53	Metro Area	Low income, low savings	White, non-Hispanic	Not married	Not a college graduate	Full time	Private	Independent	Not ever diagnosed	Received at least one shot	0
53	1	0.365317162	Male	67	Metro Area	High income, low savings	White, non-Hispanic	Married	Not a college graduate	Part time	Medicare	Independent	Not ever diagnosed	No shots received	0
53	2	0.365317162	Male	67	Metro Area	High income, low savings	White, non-Hispanic	Married	Not a college graduate	Unemployed	Medicare	Independent	Not ever diagnosed	No shots received	0
53	3	0.365317162	Male	67	Metro Area	High income, low savings	White, non-Hispanic	Married	Not a college graduate	Part time	Medicare	Independent	Not ever diagnosed	Received at least one shot	0
54	1	0.664909052	Female	73	Non-Metro Area	Low income, high savings	White, non-Hispanic	Not married	Not a college graduate	Retired	Medicare	Republican	Not ever diagnosed	No shots received	1
54	2	0.664909052	Female	73	Non-Metro Area	Low income, high savings	White, non-Hispanic	Not married	Not a college graduate	Retired	Medicare	Republican	Not ever diagnosed	No shots received	1
54	3	0.664909052	Female	73	Non-Metro Area	Low income, high savings	White, non-Hispanic	Not married	Not a college graduate	Retired	Medicare	Republican	Not ever diagnosed	Received at least one shot	1
55	1	0.292250092	Male	60	Metro Area	Low income, low savings	White, non-Hispanic	Married	Not a college graduate	Retired	Medicaid	Independent	Not ever diagnosed	No shots received	0
55	2	0.292250092	Male	60	Metro Area	Low income, low savings	White, non-Hispanic	Married	Not a college graduate	Retired	Medicaid	Independent	Not ever diagnosed	Received at least one shot	1
55	3	0.292250092	Male	60	Metro Area	Low income, low savings	White, non-Hispanic	Married	Not a college graduate	Unemployed	Medicaid	Independent	Not ever diagnosed	Received at least one shot	0
56	1	0.910594109	Female	32	Metro Area	High income, low savings	Black, non-Hispanic	Married	Not a college graduate	Full time	Private	Democrat	Not ever diagnosed	No shots received	0
56	2	0.910594109	Female	32	Metro Area	High income, low savings	Black, non-Hispanic	Married	Not a college graduate	Full time	Private	Democrat	Ever diagnosed	No shots received	0
56	3	0.910594109	Female	32	Metro Area	High income, low savings	Black, non-Hispanic	Married	Not a college graduate			Democrat
57	1	1.035874694	Female	54	Non-Metro Area	High income, high savings	White, non-Hispanic	Married	Not a college graduate	Part time	Employer	Republican	Not ever diagnosed	No shots received	0
57	2	1.035874694	Female	54	Non-Metro Area	High income, high savings	White, non-Hispanic	Married	Not a college graduate	Part time	Employer	Republican	Not ever diagnosed	Received at least one shot	0
57	3	1.035874694	Female	54	Non-Metro Area	High income, high savings	White, non-Hispanic	Married	Not a college graduate	Retired	Other	Republican	Not ever diagnosed	Received at least one shot	0
58	1	0.506673827	Female	62	Non-Metro Area	Low income, high savings	White, non-Hispanic	Married	Not a college graduate	Retired	Other	Democrat	Not ever diagnosed	No shots received	0
58	2	0.506673827	Female	62	Non-Metro Area	Low income, high savings	White, non-Hispanic	Married	Not a college graduate	Retired	Private	Democrat	Not ever diagnosed	Received at least one shot	0
58	3	0.506673827	Female	62	Non-Metro Area	Low income, high savings	White, non-Hispanic	Married	Not a college graduate	Retired	Private	Democrat	Not ever diagnosed	Received at least one shot	0
59	1	0.467214551	Male	77	Metro Area	Low income, low savings	White, non-Hispanic	Married	Not a college graduate	Retired	Employer	Democrat	Not ever diagnosed	No shots received	0
59	2	0.467214551	Male	77	Metro Area	Low income, low savings	White, non-Hispanic	Married	Not a college graduate	Retired	Private	Democrat	Not ever diagnosed	Received at least one shot	0
59	3	0.467214551	Male	77	Metro Area	Low income, low savings	White, non-Hispanic	Married	Not a college graduate	Retired	Private	Democrat	Not ever diagnosed	Received at least one shot	0
60	1	2.371185132	Female	23	Metro Area	Low income, high savings	White, non-Hispanic	Not married	College graduate	Other	Private	None of these	Not ever diagnosed	No shots received	0
60	2	2.371185132	Female	23	Metro Area	Low income, high savings	White, non-Hispanic	Not married	College graduate	Other	Private	None of these	Not ever diagnosed	Received at least one shot	0
60	3	2.371185132	Female	23	Metro Area	Low income, high savings	White, non-Hispanic	Not married	College graduate			None of these
61	1	0.655069762	Female	60	Metro Area	Low income, low savings	Hispanic	Not married	Not a college graduate	Other	Medicare	Republican	Not ever diagnosed	No shots received	1
61	2	0.655069762	Female	60	Metro Area	Low income, low savings	Hispanic	Not married	Not a college graduate	Full time	Private	Republican	Not ever diagnosed	No shots received	1
61	3	0.655069762	Female	60	Metro Area	Low income, low savings	Hispanic	Not married	Not a college graduate	Other	Medicare	Republican	Not ever diagnosed	No shots received	0
62	1	0.49771563	Male	89	Metro Area	Low income, high savings	White, non-Hispanic	Not married	Not a college graduate	Retired	Private	Independent	Not ever diagnosed	No shots received
62	2	0.49771563	Male	89	Metro Area	Low income, high savings	White, non-Hispanic	Not married	Not a college graduate	Retired	Medicare	Independent	Ever diagnosed	Received at least one shot
62	3	0.49771563	Male	89	Metro Area	Low income, high savings	White, non-Hispanic	Not married	Not a college graduate	Retired	Medicare	Independent	Ever diagnosed	Received at least one shot	0
63	1	.8179961328000001	Female	34	Non-Metro Area	Low income, low savings	White, non-Hispanic	Married	Not a college graduate	Unemployed	None	Republican	Not ever diagnosed	No shots received	1
63	2	.8179961328000001	Female	34	Non-Metro Area	Low income, low savings	White, non-Hispanic	Married	Not a college graduate	Full time	None	Republican	Not ever diagnosed	No shots received	1
63	3	.8179961328000001	Female	34	Non-Metro Area	Low income, low savings	White, non-Hispanic	Married	Not a college graduate	Full time	None	Republican	Ever diagnosed	No shots received	1
64	1	0.473033999	Female	47	Metro Area	Low income, low savings	White, non-Hispanic	Not married	Not a college graduate	Full time	Private	Independent	Not ever diagnosed	No shots received	0
64	2	0.473033999	Female	47	Metro Area	Low income, low savings	White, non-Hispanic	Not married	Not a college graduate	Full time	Private	Independent	Not ever diagnosed	No shots received	0
64	3	0.473033999	Female	47	Metro Area	Low income, low savings	White, non-Hispanic	Not married	Not a college graduate	Full time	Employer	Independent	Ever diagnosed	No shots received	0
65	1	0.455375549	Male	30	Metro Area	Low income, low savings	White, non-Hispanic	Married	Not a college graduate	Full time	Private	Democrat	Not ever diagnosed	No shots received	0
65	2	0.455375549	Male	30	Metro Area	Low income, low savings	White, non-Hispanic	Married	Not a college graduate	Full time	Private	Democrat	Ever diagnosed	Received at least one shot	0
65	3	0.455375549	Male	30	Metro Area	Low income, low savings	White, non-Hispanic	Married	Not a college graduate	Full time	Private	Democrat	Ever diagnosed	Received at least one shot	0
66	1	0.630355758	Male	30	Metro Area	Low income, high savings	Hispanic	Not married	College graduate	Full time	Employer	Democrat	Not ever diagnosed	No shots received	0
66	2	0.630355758	Male	30	Metro Area	Low income, high savings	Hispanic	Not married	College graduate	Full time	Employer	Democrat	Not ever diagnosed	No shots received	0
66	3	0.630355758	Male	30	Metro Area	Low income, high savings	Hispanic	Not married	College graduate	Full time	Employer	Democrat	Ever diagnosed	Received at least one shot	1
67	1	.6076141618000001	Male	26	Metro Area	High income, low savings	White, non-Hispanic	Not married	Not a college graduate	Unemployed	None		Not ever diagnosed	No shots received	0
67	2	.6076141618000001	Male	26	Metro Area	High income, low savings	White, non-Hispanic	Not married	Not a college graduate
67	3	.6076141618000001	Male	26	Metro Area	High income, low savings	White, non-Hispanic	Not married	Not a college graduate	Unemployed	Private		Not ever diagnosed	Received at least one shot	1
68	1	0.344101312	Female	30	Metro Area	High income, high savings	White, non-Hispanic	Married	College graduate	Full time	Employer	Republican	Not ever diagnosed	No shots received	0
68	2	0.344101312	Female	30	Metro Area	High income, high savings	White, non-Hispanic	Married	College graduate	Full time	Employer	Republican	Not ever diagnosed	Received at least one shot	0
68	3	0.344101312	Female	30	Metro Area	High income, high savings	White, non-Hispanic	Married	College graduate			Republican
69	1	0.262612302	Male	30	Metro Area	Low income, high savings	White, non-Hispanic	Not married	College graduate	Full time	Employer	Republican	Not ever diagnosed	No shots received	0
69	2	0.262612302	Male	30	Metro Area	Low income, high savings	White, non-Hispanic	Not married	College graduate	Full time	Employer	Republican	Ever diagnosed	No shots received	0
69	3	0.262612302	Male	30	Metro Area	Low income, high savings	White, non-Hispanic	Not married	College graduate	Full time	Employer	Republican	Ever diagnosed	Received at least one shot	0
70	1	0.964579131	Male	59	Metro Area		White, non-Hispanic	Married	College graduate	Full time	Private	Independent	Not ever diagnosed	No shots received	0
70	2	0.964579131	Male	59	Metro Area		White, non-Hispanic	Married	College graduate	Full time	Private	Independent	Not ever diagnosed	No shots received	0
70	3	0.964579131	Male	59	Metro Area		White, non-Hispanic	Married	College graduate	Full time	Employer	Independent	Not ever diagnosed	No shots received	0
71	1	0.167159508	Female	25	Metro Area	Low income, low savings	Hispanic	Not married	Not a college graduate	Unemployed	Private	Democrat	Not ever diagnosed	No shots received	1
71	2	0.167159508	Female	25	Metro Area	Low income, low savings	Hispanic	Not married	Not a college graduate	Full time	Employer	Democrat	Ever diagnosed	No shots received	0
71	3	0.167159508	Female	25	Metro Area	Low income, low savings	Hispanic	Not married	Not a college graduate	Full time	Employer	Democrat	Ever diagnosed	Received at least one shot	0
72	1	1.537877773	Female	42	Metro Area	Low income, low savings	Hispanic	Not married	Not a college graduate	Other	Medicaid	None of these	Not ever diagnosed	No shots received	1
72	2	1.537877773	Female	42	Metro Area	Low income, low savings	Hispanic	Not married	Not a college graduate	Other	Medicaid	None of these	Not ever diagnosed	No shots received	1
72	3	1.537877773	Female	42	Metro Area	Low income, low savings	Hispanic	Not married	Not a college graduate	Other	Medicaid	None of these	Not ever diagnosed	Received at least one shot	1
73	1	1.913876688	Female	56	Metro Area	High income, low savings	White, non-Hispanic	Not married	Not a college graduate	Full time	Other	None of these	Not ever diagnosed	No shots received	0
73	2	1.913876688	Female	56	Metro Area	High income, low savings	White, non-Hispanic	Not married	Not a college graduate	Full time	Employer	None of these	Ever diagnosed	No shots received	1
73	3	1.913876688	Female	56	Metro Area	High income, low savings	White, non-Hispanic	Not married	Not a college graduate	Full time	Other	None of these	Ever diagnosed	Received at least one shot	1
74	1	0.327296908	Male	45	Metro Area	High income, high savings	White, non-Hispanic	Married	Not a college graduate	Full time	Employer	Republican	Not ever diagnosed	No shots received	0
74	2	0.327296908	Male	45	Metro Area	High income, high savings	White, non-Hispanic	Married	Not a college graduate	Full time	Employer	Republican	Ever diagnosed	Received at least one shot	0
74	3	0.327296908	Male	45	Metro Area	High income, high savings	White, non-Hispanic	Married	Not a college graduate			Republican
75	1	0.73275786	Female	44	Metro Area	High income, low savings	White, non-Hispanic	Married	Not a college graduate	Full time	Private	Democrat	Not ever diagnosed	No shots received	0
75	2	0.73275786	Female	44	Metro Area	High income, low savings	White, non-Hispanic	Married	Not a college graduate	Full time	Private	Democrat	Not ever diagnosed	No shots received	1
75	3	0.73275786	Female	44	Metro Area	High income, low savings	White, non-Hispanic	Married	Not a college graduate	Full time	Employer	Democrat	Not ever diagnosed	Received at least one shot	1
76	1	1.276001955	Female	24	Metro Area	Low income, high savings	White, non-Hispanic	Not married	College graduate	Other	Medicare	Democrat	Not ever diagnosed	No shots received	1
76	2	1.276001955	Female	24	Metro Area	Low income, high savings	White, non-Hispanic	Not married	College graduate	Other	Medicaid	Democrat	Not ever diagnosed	No shots received	1
76	3	1.276001955	Female	24	Metro Area	Low income, high savings	White, non-Hispanic	Not married	College graduate	Other	Medicaid	Democrat	Not ever diagnosed	Received at least one shot	1
77	1	1.688885006	Female	67	Metro Area	High income, high savings	White, non-Hispanic	Not married	College graduate	Retired	Medicare	Democrat	Not ever diagnosed	No shots received	0
77	2	1.688885006	Female	67	Metro Area	High income, high savings	White, non-Hispanic	Not married	College graduate	Retired	Medicare	Democrat	Not ever diagnosed	Received at least one shot	0
77	3	1.688885006	Female	67	Metro Area	High income, high savings	White, non-Hispanic	Not married	College graduate	Retired	Medicare	Democrat	Not ever diagnosed	Received at least one shot	0
78	1	2.811235173	Female	51	Metro Area	Low income, low savings	Hispanic	Not married	Not a college graduate	Part time	Medicaid	Independent	Not ever diagnosed	No shots received	0
78	2	2.811235173	Female	51	Metro Area	Low income, low savings	Hispanic	Not married	Not a college graduate	Full time	Medicare	Independent	Not ever diagnosed	No shots received	0
78	3	2.811235173	Female	51	Metro Area	Low income, low savings	Hispanic	Not married	Not a college graduate	Unemployed	None	Independent	Ever diagnosed	Received at least one shot	0
79	1	1.314541743	Female	64	Metro Area	High income, high savings	Black, non-Hispanic	Married	College graduate	Part time	Employer	Democrat	Not ever diagnosed	No shots received	0
79	2	1.314541743	Female	64	Metro Area	High income, high savings	Black, non-Hispanic	Married	College graduate	Part time	Employer	Democrat	Not ever diagnosed	Received at least one shot	0
79	3	1.314541743	Female	64	Metro Area	High income, high savings	Black, non-Hispanic	Married	College graduate	Part time	Employer	Democrat	Ever diagnosed	Received at least one shot	0
80	1	0.839315752	Female	63	Metro Area	Low income, high savings	White, non-Hispanic	Married	Not a college graduate	Retired	Medicare	Republican	Not ever diagnosed	No shots received	0
80	2	0.839315752	Female	63	Metro Area	Low income, high savings	White, non-Hispanic	Married	Not a college graduate	Retired	Medicare	Republican	Not ever diagnosed	Received at least one shot	0
80	3	0.839315752	Female	63	Metro Area	Low income, high savings	White, non-Hispanic	Married	Not a college graduate	Retired	Medicare	Republican	Not ever diagnosed	Received at least one shot	0
81	1	0.562068395	Female	25	Metro Area	Low income, low savings	White, non-Hispanic	Not married	Not a college graduate	Full time	Employer	Independent	Not ever diagnosed	No shots received	0
81	2	0.562068395	Female	25	Metro Area	Low income, low savings	White, non-Hispanic	Not married	Not a college graduate	Full time	Employer	Independent	Not ever diagnosed	No shots received	1
81	3	0.562068395	Female	25	Metro Area	Low income, low savings	White, non-Hispanic	Not married	Not a college graduate	Full time		Independent	Ever diagnosed	Received at least one shot	1
82	1	5.603101693	Female	21	Metro Area	Low income, low savings	Black, non-Hispanic	Not married	Not a college graduate	Part time	Medicare		Not ever diagnosed	No shots received	0
82	2	5.603101693	Female	21	Metro Area	Low income, low savings	Black, non-Hispanic	Not married	Not a college graduate
82	3	5.603101693	Female	21	Metro Area	Low income, low savings	Black, non-Hispanic	Not married	Not a college graduate	Unemployed	Medicare		Ever diagnosed	Received at least one shot	1
83	1	2.197857237	Female	62	Non-Metro Area	Low income, low savings	White, non-Hispanic	Married	Not a college graduate	Retired	Employer	Republican	Not ever diagnosed	No shots received	0
83	2	2.197857237	Female	62	Non-Metro Area	Low income, low savings	White, non-Hispanic	Married	Not a college graduate	Retired	Employer	Republican	Not ever diagnosed	Received at least one shot	1
83	3	2.197857237	Female	62	Non-Metro Area	Low income, low savings	White, non-Hispanic	Married	Not a college graduate	Retired	Private	Republican	Not ever diagnosed	Received at least one shot	0
84	1	0.862351097	Female	36	Metro Area		Hispanic	Married	College graduate	Full time	Employer	Democrat	Not ever diagnosed	No shots received	0
84	2	0.862351097	Female	36	Metro Area		Hispanic	Married	College graduate	Full time	Employer	Democrat	Ever diagnosed	Received at least one shot	1
84	3	0.862351097	Female	36	Metro Area		Hispanic	Married	College graduate	Full time	Employer	Democrat	Ever diagnosed	Received at least one shot	0
85	1	0.751726567	Male	80	Metro Area	Low income, low savings	Black, non-Hispanic	Married	Not a college graduate	Retired	Private	Republican	Not ever diagnosed	No shots received	0
85	2	0.751726567	Male	80	Metro Area	Low income, low savings	Black, non-Hispanic	Married	Not a college graduate	Part time	Employer	Republican	Not ever diagnosed	Received at least one shot	0
85	3	0.751726567	Male	80	Metro Area	Low income, low savings	Black, non-Hispanic	Married	Not a college graduate	Retired	Private	Republican	Ever diagnosed	Received at least one shot
86	1	0.948636364	Female	44	Metro Area	Low income, low savings	Black, non-Hispanic	Not married	College graduate	Full time	Employer	Democrat	Not ever diagnosed	No shots received	0
86	2	0.948636364	Female	44	Metro Area	Low income, low savings	Black, non-Hispanic	Not married	College graduate	Full time	Employer	Democrat	Not ever diagnosed	No shots received	0
86	3	0.948636364	Female	44	Metro Area	Low income, low savings	Black, non-Hispanic	Not married	College graduate	Full time	Employer	Democrat	Not ever diagnosed	Received at least one shot	0
87	1	0.338616665	Female	31	Metro Area	Low income, low savings	Hispanic	Not married	Not a college graduate	Unemployed	None	None of these	Not ever diagnosed	No shots received	0
87	2	0.338616665	Female	31	Metro Area	Low income, low savings	Hispanic	Not married	Not a college graduate	Other	None	None of these	Not ever diagnosed	No shots received	1
87	3	0.338616665	Female	31	Metro Area	Low income, low savings	Hispanic	Not married	Not a college graduate	Full time	None	None of these	Ever diagnosed	Received at least one shot	0
88	1	0.346255708	Male	36	Metro Area	High income, low savings	White, non-Hispanic	Married	Not a college graduate	Full time	Employer	Republican	Not ever diagnosed	No shots received	0
88	2	0.346255708	Male	36	Metro Area	High income, low savings	White, non-Hispanic	Married	Not a college graduate	Full time	Employer	Republican	Not ever diagnosed	No shots received	0
88	3	0.346255708	Male	36	Metro Area	High income, low savings	White, non-Hispanic	Married	Not a college graduate			Republican
89	1	0.555740103	Male	35	Metro Area	Low income, low savings	Black, non-Hispanic	Married	Not a college graduate	Full time	Employer	Independent	Not ever diagnosed	No shots received	0
89	2	0.555740103	Male	35	Metro Area	Low income, low savings	Black, non-Hispanic	Married	Not a college graduate	Full time	Employer	Independent	Not ever diagnosed	No shots received	0
89	3	0.555740103	Male	35	Metro Area	Low income, low savings	Black, non-Hispanic	Married	Not a college graduate	Full time	Employer	Independent	Ever diagnosed	Received at least one shot	0
90	1	1.59855213	Male	63	Metro Area	High income, high savings	White, non-Hispanic	Not married	College graduate	Part time	Employer	Independent	Not ever diagnosed	No shots received	0
90	2	1.59855213	Male	63	Metro Area	High income, high savings	White, non-Hispanic	Not married	College graduate	Retired	Medicare	Independent	Not ever diagnosed	Received at least one shot	0
90	3	1.59855213	Male	63	Metro Area	High income, high savings	White, non-Hispanic	Not married	College graduate	Retired	Medicare	Independent	Not ever diagnosed	Received at least one shot	0
91	1	0.77423675	Male	52	Metro Area	High income, low savings	White, non-Hispanic	Not married	Not a college graduate	Full time	None	None of these	Not ever diagnosed	No shots received	0
91	2	0.77423675	Male	52	Metro Area	High income, low savings	White, non-Hispanic	Not married	Not a college graduate	Full time	None	None of these	Not ever diagnosed	No shots received	0
91	3	0.77423675	Male	52	Metro Area	High income, low savings	White, non-Hispanic	Not married	Not a college graduate	Full time	None	None of these	Ever diagnosed	No shots received	0
92	1	1.611039988	Male	68	Metro Area	Low income, low savings	Hispanic	Married	Not a college graduate	Retired	Medicare	Democrat	Not ever diagnosed	No shots received	1
92	2	1.611039988	Male	68	Metro Area	Low income, low savings	Hispanic	Married	Not a college graduate	Retired	Medicare	Democrat	Not ever diagnosed	Received at least one shot	1
92	3	1.611039988	Male	68	Metro Area	Low income, low savings	Hispanic	Married	Not a college graduate	Retired	Medicare	Democrat	Not ever diagnosed	Received at least one shot	1
93	1	0.909683492	Male	24	Metro Area	Low income, high savings	White, non-Hispanic	Not married	Not a college graduate	Full time	Employer	Democrat	Not ever diagnosed	No shots received	0
93	2	0.909683492	Male	24	Metro Area	Low income, high savings	White, non-Hispanic	Not married	Not a college graduate	Full time	Employer	Democrat	Not ever diagnosed	No shots received	1
93	3	0.909683492	Male	24	Metro Area	Low income, high savings	White, non-Hispanic	Not married	Not a college graduate	Full time	Employer	Democrat	Not ever diagnosed	Received at least one shot	0
94	1	1.152144927	Male	35	Metro Area	Low income, high savings	Asian, non-Hispanic	Married	College graduate	Other	Medicare	Republican	Not ever diagnosed	No shots received	0
94	2	1.152144927	Male	35	Metro Area	Low income, high savings	Asian, non-Hispanic	Married	College graduate	Unemployed	Medicare	Republican	Ever diagnosed	No shots received	1
94	3	1.152144927	Male	35	Metro Area	Low income, high savings	Asian, non-Hispanic	Married	College graduate	Full time	Private	Republican	Ever diagnosed	Received at least one shot	0
95	1	0.773216907	Male	61	Metro Area	Low income, high savings	White, non-Hispanic	Not married	College graduate	Unemployed	Private	Independent	Not ever diagnosed	No shots received	0
95	2	0.773216907	Male	61	Metro Area	Low income, high savings	White, non-Hispanic	Not married	College graduate	Full time	Private	Independent	Not ever diagnosed	No shots received	0
95	3	0.773216907	Male	61	Metro Area	Low income, high savings	White, non-Hispanic	Not married	College graduate	Full time	Private	Independent	Ever diagnosed	No shots received	0
96	1	0.509527727	Female	33	Metro Area	Low income, low savings	Hispanic	Not married	Not a college graduate	Part time	Medicaid	Democrat	Not ever diagnosed	No shots received	0
96	2	0.509527727	Female	33	Metro Area	Low income, low savings	Hispanic	Not married	Not a college graduate	Part time	Medicare	Democrat	Not ever diagnosed	No shots received	0
96	3	0.509527727	Female	33	Metro Area	Low income, low savings	Hispanic	Not married	Not a college graduate	Part time	Medicaid	Democrat	Not ever diagnosed	Received at least one shot	0
97	1	0.210087495	Female	29	Metro Area	Low income, low savings	Hispanic	Not married	Not a college graduate	Part time	None	Democrat	Not ever diagnosed	No shots received	0
97	2	0.210087495	Female	29	Metro Area	Low income, low savings	Hispanic	Not married	Not a college graduate	Unemployed	None	Democrat	Not ever diagnosed	No shots received	0
97	3	0.210087495	Female	29	Metro Area	Low income, low savings	Hispanic	Not married	Not a college graduate	Unemployed	None	Democrat	Ever diagnosed	Received at least one shot	0
98	1	1.048005641	Male	54	Metro Area	Low income, low savings	White, non-Hispanic	Not married	College graduate	Part time	Medicaid	Democrat	Not ever diagnosed	No shots received
98	2	1.048005641	Male	54	Metro Area	Low income, low savings	White, non-Hispanic	Not married	College graduate	Other	Medicare	Democrat	Not ever diagnosed	No shots received	0
98	3	1.048005641	Male	54	Metro Area	Low income, low savings	White, non-Hispanic	Not married	College graduate	Other	Medicare	Democrat	Not ever diagnosed	Received at least one shot	1
99	1	.6823106007999999	Male	32	Metro Area	Low income, high savings	Black, non-Hispanic	Not married	Not a college graduate	Unemployed	None		Not ever diagnosed	No shots received	1
99	2	.6823106007999999	Male	32	Metro Area	Low income, high savings	Black, non-Hispanic	Not married	Not a college graduate
99	3	.6823106007999999	Male	32	Metro Area	Low income, high savings	Black, non-Hispanic	Not married	Not a college graduate	Unemployed	Medicare		Not ever diagnosed	Received at least one shot	1
100	1	0.861392857	Female	44	Metro Area		White, non-Hispanic	Married	Not a college graduate	Other	Medicaid	Independent	Not ever diagnosed	No shots received	1
100	2	0.861392857	Female	44	Metro Area		White, non-Hispanic	Married	Not a college graduate	Other	Medicaid	Independent	Ever diagnosed	No shots received	1
100	3	0.861392857	Female	44	Metro Area		White, non-Hispanic	Married	Not a college graduate			Independent
101	1	1.18367072	Female	63	Metro Area	High income, high savings	Hispanic	Married	Not a college graduate	Other	Employer	Republican	Not ever diagnosed	No shots received	0
101	2	1.18367072	Female	63	Metro Area	High income, high savings	Hispanic	Married	Not a college graduate	Other	Employer	Republican	Ever diagnosed	No shots received	0
101	3	1.18367072	Female	63	Metro Area	High income, high savings	Hispanic	Married	Not a college graduate	Other	Medicare	Republican	Ever diagnosed	No shots received	0
102	1	0.808977077	Male	53	Metro Area	Low income, high savings	White, non-Hispanic	Not married	College graduate	Full time	Employer	Democrat	Not ever diagnosed	No shots received	0
102	2	0.808977077	Male	53	Metro Area	Low income, high savings	White, non-Hispanic	Not married	College graduate	Full time	Employer	Democrat	Not ever diagnosed	No shots received	0
102	3	0.808977077	Male	53	Metro Area	Low income, high savings	White, non-Hispanic	Not married	College graduate	Full time	Employer	Democrat	Not ever diagnosed	Received at least one shot	0
103	1	0.379990297	Female	34	Non-Metro Area	Low income, low savings	Hispanic	Not married	Not a college graduate	Full time	Other	Republican	Not ever diagnosed	No shots received	0
103	2	0.379990297	Female	34	Non-Metro Area	Low income, low savings	Hispanic	Not married	Not a college graduate	Full time	Other	Republican	Ever diagnosed	No shots received	1
103	3	0.379990297	Female	34	Non-Metro Area	Low income, low savings	Hispanic	Not married	Not a college graduate	Full time	Employer	Republican	Ever diagnosed	Received at least one shot	0
104	1	0.308843422	Male	58	Metro Area	Low income, low savings	Hispanic	Not married	College graduate	Retired	Other	Democrat	Not ever diagnosed	No shots received	1
104	2	0.308843422	Male	58	Metro Area	Low income, low savings	Hispanic	Not married	College graduate	Other	Other	Democrat	Not ever diagnosed	No shots received	1
104	3	0.308843422	Male	58	Metro Area	Low income, low savings	Hispanic	Not married	College graduate	Other	Other	Democrat	Not ever diagnosed	No shots received	1
105	1	0.637505192	Female	27	Non-Metro Area	Low income, low savings	White, non-Hispanic	Married	Not a college graduate	Full time	None	Republican	Not ever diagnosed	No shots received	1
105	2	0.637505192	Female	27	Non-Metro Area	Low income, low savings	White, non-Hispanic	Married	Not a college graduate	Full time	Employer	Republican	Not ever diagnosed	No shots received	1
105	3	0.637505192	Female	27	Non-Metro Area	Low income, low savings	White, non-Hispanic	Married	Not a college graduate	Part time	Employer	Republican	Ever diagnosed	No shots received	1
106	1	0.61084065	Female	30	Metro Area	High income, low savings	White, non-Hispanic	Married	College graduate	Full time	Employer	Independent	Not ever diagnosed	No shots received	0
106	2	0.61084065	Female	30	Metro Area	High income, low savings	White, non-Hispanic	Married	College graduate	Full time	Employer	Independent	Not ever diagnosed	No shots received	0
106	3	0.61084065	Female	30	Metro Area	High income, low savings	White, non-Hispanic	Married	College graduate	Full time	Employer	Independent	Not ever diagnosed	Received at least one shot	0
107	1	0.267250521	Male	60	Metro Area		White, non-Hispanic	Not married	Not a college graduate	Full time	Employer		Not ever diagnosed	No shots received	0
107	2	0.267250521	Male	60	Metro Area		White, non-Hispanic	Not married	Not a college graduate	Full time	Employer		Not ever diagnosed	No shots received	0
107	3	0.267250521	Male	60	Metro Area		White, non-Hispanic	Not married	Not a college graduate	Full time	Employer		Not ever diagnosed		0
108	1	0.166162145	Female	33	Non-Metro Area	High income, high savings	White, non-Hispanic	Married	Not a college graduate	Full time	Other	Independent	Not ever diagnosed	No shots received	0
108	2	0.166162145	Female	33	Non-Metro Area	High income, high savings	White, non-Hispanic	Married	Not a college graduate	Full time	Employer	Independent	Not ever diagnosed	No shots received	0
108	3	0.166162145	Female	33	Non-Metro Area	High income, high savings	White, non-Hispanic	Married	Not a college graduate	Full time	Employer	Independent	Ever diagnosed	Received at least one shot	0
109	1	1.55907026	Male	54	Metro Area	Low income, low savings	Other or multiple races	Married	Not a college graduate	Retired	Employer	Republican	Not ever diagnosed	No shots received	0
109	2	1.55907026	Male	54	Metro Area	Low income, low savings	Other or multiple races	Married	Not a college graduate	Retired	Employer	Republican	Not ever diagnosed	Received at least one shot	0
109	3	1.55907026	Male	54	Metro Area	Low income, low savings	Other or multiple races	Married	Not a college graduate	Retired	Employer	Republican	Not ever diagnosed	Received at least one shot	0
110	1	1.043844078	Female	48	Metro Area	High income, high savings	White, non-Hispanic	Married	College graduate	Part time	Employer	Republican	Not ever diagnosed	No shots received	0
110	2	1.043844078	Female	48	Metro Area	High income, high savings	White, non-Hispanic	Married	College graduate	Part time	Employer	Republican	Ever diagnosed	Received at least one shot	0
110	3	1.043844078	Female	48	Metro Area	High income, high savings	White, non-Hispanic	Married	College graduate	Part time	Employer	Republican	Ever diagnosed	Received at least one shot	0
111	1	2.193108122	Female	24	Metro Area	Low income, low savings	White, non-Hispanic	Not married	Not a college graduate	Part time	Medicaid	Democrat	Not ever diagnosed	No shots received	0
111	2	2.193108122	Female	24	Metro Area	Low income, low savings	White, non-Hispanic	Not married	Not a college graduate	Other	Medicaid	Democrat	Not ever diagnosed	No shots received	0
111	3	2.193108122	Female	24	Metro Area	Low income, low savings	White, non-Hispanic	Not married	Not a college graduate	Other	Medicaid	Democrat	Not ever diagnosed	Received at least one shot	0
112	1	0.422760438	Male	23	Metro Area	Low income, low savings	Hispanic	Not married	Not a college graduate	Unemployed	Private	Democrat	Not ever diagnosed	No shots received	0
112	2	0.422760438	Male	23	Metro Area	Low income, low savings	Hispanic	Not married	Not a college graduate			Democrat	Not ever diagnosed	No shots received
112	3	0.422760438	Male	23	Metro Area	Low income, low savings	Hispanic	Not married	Not a college graduate	Part time	Private	Democrat	Not ever diagnosed	Received at least one shot	1
113	1	2.854818464	Male	52	Non-Metro Area		Other or multiple races	Not married	Not a college graduate	Other	Medicare		Not ever diagnosed	No shots received	0
113	2	2.854818464	Male	52	Non-Metro Area		Other or multiple races	Not married	Not a college graduate
113	3	2.854818464	Male	52	Non-Metro Area		Other or multiple races	Not married	Not a college graduate	Other	Medicare		Not ever diagnosed	Received at least one shot	0
114	1	1.509801204	Female	57	Non-Metro Area	Low income, low savings	Black, non-Hispanic	Married	Not a college graduate	Retired	Medicare	Democrat	Not ever diagnosed	No shots received	0
114	2	1.509801204	Female	57	Non-Metro Area	Low income, low savings	Black, non-Hispanic	Married	Not a college graduate	Other	Other	Democrat	Not ever diagnosed	No shots received	1
114	3	1.509801204	Female	57	Non-Metro Area	Low income, low savings	Black, non-Hispanic	Married	Not a college graduate	Other	Other	Democrat	Ever diagnosed	Received at least one shot	0
115	1	0.673234436	Male	60	Metro Area	Low income, high savings	White, non-Hispanic	Married	College graduate	Part time	Medicaid	Democrat	Not ever diagnosed	No shots received	0
115	2	0.673234436	Male	60	Metro Area	Low income, high savings	White, non-Hispanic	Married	College graduate	Other	Other	Democrat	Not ever diagnosed	Received at least one shot	0
115	3	0.673234436	Male	60	Metro Area	Low income, high savings	White, non-Hispanic	Married	College graduate	Full time	Other	Democrat	Not ever diagnosed	Received at least one shot	0
116	1	0.689787035	Male	69	Metro Area	Low income, low savings	White, non-Hispanic	Married	Not a college graduate	Other	Other	Democrat	Not ever diagnosed	No shots received	0
116	2	0.689787035	Male	69	Metro Area	Low income, low savings	White, non-Hispanic	Married	Not a college graduate	Retired	Other	Democrat	Not ever diagnosed	Received at least one shot	0
116	3	0.689787035	Male	69	Metro Area	Low income, low savings	White, non-Hispanic	Married	Not a college graduate			Democrat
117	1	0.586553838	Male	32	Metro Area	Low income, high savings	White, non-Hispanic	Married	Not a college graduate	Full time	Private	Republican	Not ever diagnosed	No shots received	0
117	2	0.586553838	Male	32	Metro Area	Low income, high savings	White, non-Hispanic	Married	Not a college graduate	Full time	Employer	Republican	Not ever diagnosed	Received at least one shot	0
117	3	0.586553838	Male	32	Metro Area	Low income, high savings	White, non-Hispanic	Married	Not a college graduate	Full time	Employer	Republican	Ever diagnosed	Received at least one shot	0
118	1	0.256987598	Female	34	Metro Area	High income, low savings	Hispanic	Married	Not a college graduate	Part time	Employer	Republican	Not ever diagnosed	No shots received	0
118	2	0.256987598	Female	34	Metro Area	High income, low savings	Hispanic	Married	Not a college graduate	Full time	Employer	Republican	Not ever diagnosed	Received at least one shot	1
118	3	0.256987598	Female	34	Metro Area	High income, low savings	Hispanic	Married	Not a college graduate	Full time	Employer	Republican	Ever diagnosed	Received at least one shot	0
119	1	0.556517499	Male	62	Metro Area	High income, high savings	White, non-Hispanic	Not married	Not a college graduate	Retired	Other	Democrat	Not ever diagnosed	No shots received	1
119	2	0.556517499	Male	62	Metro Area	High income, high savings	White, non-Hispanic	Not married	Not a college graduate	Retired	Employer	Democrat	Not ever diagnosed	No shots received	1
119	3	0.556517499	Male	62	Metro Area	High income, high savings	White, non-Hispanic	Not married	Not a college graduate			Democrat	Not ever diagnosed
120	1	0.5962232	Female	25	Metro Area	Low income, low savings	Other or multiple races	Not married	College graduate	Part time	None	None of these	Not ever diagnosed	No shots received	1
120	2	0.5962232	Female	25	Metro Area	Low income, low savings	Other or multiple races	Not married	College graduate	Other	Other	None of these	Not ever diagnosed	Received at least one shot	1
120	3	0.5962232	Female	25	Metro Area	Low income, low savings	Other or multiple races	Not married	College graduate	Other	Other	None of these	Not ever diagnosed	Received at least one shot	1
121	1	0.184932608	Male	54	Non-Metro Area	Low income, high savings	White, non-Hispanic	Not married	Not a college graduate	Full time	Employer	Independent	Not ever diagnosed	No shots received	0
121	2	0.184932608	Male	54	Non-Metro Area	Low income, high savings	White, non-Hispanic	Not married	Not a college graduate	Full time	Employer	Independent	Not ever diagnosed	Received at least one shot	0
121	3	0.184932608	Male	54	Non-Metro Area	Low income, high savings	White, non-Hispanic	Not married	Not a college graduate	Full time	Employer	Independent	Not ever diagnosed	Received at least one shot	0
122	1	0.232400793	Female	50	Non-Metro Area	Low income, high savings	White, non-Hispanic	Married	Not a college graduate	Part time	Private	Republican	Not ever diagnosed	No shots received	0
122	2	0.232400793	Female	50	Non-Metro Area	Low income, high savings	White, non-Hispanic	Married	Not a college graduate	Part time	Private	Republican	Not ever diagnosed	No shots received	0
122	3	0.232400793	Female	50	Non-Metro Area	Low income, high savings	White, non-Hispanic	Married	Not a college graduate	Part time	Private	Republican	Ever diagnosed	No shots received	0
123	1	1.561781011	Female	26	Metro Area	Low income, high savings	Black, non-Hispanic	Not married	College graduate	Full time	Employer	Democrat	Not ever diagnosed	No shots received	0
123	2	1.561781011	Female	26	Metro Area	Low income, high savings	Black, non-Hispanic	Not married	College graduate	Full time	Employer	Democrat	Not ever diagnosed	Received at least one shot	0
123	3	1.561781011	Female	26	Metro Area	Low income, high savings	Black, non-Hispanic	Not married	College graduate			Democrat
124	1	0.755071253	Male	50	Metro Area	Low income, low savings	Hispanic	Married	Not a college graduate	Unemployed	Medicare	Democrat	Not ever diagnosed	No shots received	1
124	2	0.755071253	Male	50	Metro Area	Low income, low savings	Hispanic	Married	Not a college graduate	Unemployed	Medicare	Democrat	Not ever diagnosed	No shots received
124	3	0.755071253	Male	50	Metro Area	Low income, low savings	Hispanic	Married	Not a college graduate	Full time	Employer	Democrat	Ever diagnosed	Received at least one shot	1
125	1	0.335199776	Female	59	Metro Area	Low income, low savings	White, non-Hispanic	Not married	Not a college graduate	Other	Medicare		Not ever diagnosed	No shots received	1
125	2	0.335199776	Female	59	Metro Area	Low income, low savings	White, non-Hispanic	Not married	Not a college graduate
125	3	0.335199776	Female	59	Metro Area	Low income, low savings	White, non-Hispanic	Not married	Not a college graduate	Other	Medicare		Ever diagnosed	No shots received
126	1	1.565465542	Male	43	Metro Area	Low income, high savings	Hispanic	Not married	Not a college graduate	Full time	Employer	Democrat	Not ever diagnosed	No shots received	0
126	2	1.565465542	Male	43	Metro Area	Low income, high savings	Hispanic	Not married	Not a college graduate	Full time	Employer	Democrat	Not ever diagnosed	No shots received	0
126	3	1.565465542	Male	43	Metro Area	Low income, high savings	Hispanic	Not married	Not a college graduate	Full time	Employer	Democrat	Not ever diagnosed	Received at least one shot	0
127	1	0.317619883	Male	79	Non-Metro Area	High income, high savings	White, non-Hispanic	Married	Not a college graduate	Retired	Medicare	Republican	Not ever diagnosed	No shots received	0
127	2	0.317619883	Male	79	Non-Metro Area	High income, high savings	White, non-Hispanic	Married	Not a college graduate	Retired	Medicare	Republican	Not ever diagnosed	No shots received	0
127	3	0.317619883	Male	79	Non-Metro Area	High income, high savings	White, non-Hispanic	Married	Not a college graduate	Full time	Medicare	Republican	Not ever diagnosed	No shots received	0
128	1	0.445338634	Female	30	Non-Metro Area	Low income, low savings	Other or multiple races	Married	Not a college graduate	Other	Medicaid	Republican	Not ever diagnosed	No shots received	1
128	2	0.445338634	Female	30	Non-Metro Area	Low income, low savings	Other or multiple races	Married	Not a college graduate	Other	Medicaid	Republican	Not ever diagnosed	No shots received	1
128	3	0.445338634	Female	30	Non-Metro Area	Low income, low savings	Other or multiple races	Married	Not a college graduate	Other	Medicaid	Republican	Not ever diagnosed	No shots received	1
129	1	0.930304342	Male	61	Metro Area	Low income, high savings	White, non-Hispanic	Not married	College graduate	Retired	Medicare	Democrat	Not ever diagnosed	No shots received	0
129	2	0.930304342	Male	61	Metro Area	Low income, high savings	White, non-Hispanic	Not married	College graduate	Part time	Medicare	Democrat	Not ever diagnosed	Received at least one shot	0
129	3	0.930304342	Male	61	Metro Area	Low income, high savings	White, non-Hispanic	Not married	College graduate	Retired	Medicare	Democrat	Not ever diagnosed	Received at least one shot	0
130	1	0.3318905	Male	33	Metro Area	High income, high savings	White, non-Hispanic	Married	College graduate	Full time	Employer	Republican	Not ever diagnosed	No shots received	0
130	2	0.3318905	Male	33	Metro Area	High income, high savings	White, non-Hispanic	Married	College graduate	Full time	Employer	Republican	Ever diagnosed	No shots received	0
130	3	0.3318905	Male	33	Metro Area	High income, high savings	White, non-Hispanic	Married	College graduate	Full time	Employer	Republican	Ever diagnosed	No shots received	0
131	1	0.691722482	Male	41	Metro Area	High income, high savings	White, non-Hispanic	Married	College graduate	Full time	Employer	Independent	Not ever diagnosed	No shots received	0
131	2	0.691722482	Male	41	Metro Area	High income, high savings	White, non-Hispanic	Married	College graduate	Full time	Employer	Independent	Ever diagnosed	No shots received	0
131	3	0.691722482	Male	41	Metro Area	High income, high savings	White, non-Hispanic	Married	College graduate	Full time	Employer	Independent	Ever diagnosed	Received at least one shot	0
132	1	1.009522118	Female	60	Metro Area	High income, high savings	White, non-Hispanic	Not married	College graduate	Retired	Private	Independent	Not ever diagnosed	No shots received	1
132	2	1.009522118	Female	60	Metro Area	High income, high savings	White, non-Hispanic	Not married	College graduate	Other	Employer	Independent	Not ever diagnosed	Received at least one shot	1
132	3	1.009522118	Female	60	Metro Area	High income, high savings	White, non-Hispanic	Not married	College graduate	Retired	Employer	Independent	Not ever diagnosed	Received at least one shot	1
133	1	0.508258309	Male	48	Metro Area	High income, high savings	White, non-Hispanic	Not married	Not a college graduate	Full time	Private	Democrat	Not ever diagnosed	No shots received
133	2	0.508258309	Male	48	Metro Area	High income, high savings	White, non-Hispanic	Not married	Not a college graduate	Full time	Private	Democrat	Not ever diagnosed	Received at least one shot	0
133	3	0.508258309	Male	48	Metro Area	High income, high savings	White, non-Hispanic	Not married	Not a college graduate	Full time	Private	Democrat	Not ever diagnosed	Received at least one shot	0
134	1	0.910938506	Male	47	Metro Area	High income, low savings	White, non-Hispanic	Married	College graduate	Full time	Employer	Democrat	Not ever diagnosed	No shots received	0
134	2	0.910938506	Male	47	Metro Area	High income, low savings	White, non-Hispanic	Married	College graduate	Full time	Employer	Democrat	Ever diagnosed	Received at least one shot	0
134	3	0.910938506	Male	47	Metro Area	High income, low savings	White, non-Hispanic	Married	College graduate	Full time	Employer	Democrat	Ever diagnosed	Received at least one shot	0
135	1	0.311930112	Female	28	Metro Area	Low income, low savings	White, non-Hispanic	Married	College graduate	Full time	Employer	Republican	Not ever diagnosed	No shots received	1
135	2	0.311930112	Female	28	Metro Area	Low income, low savings	White, non-Hispanic	Married	College graduate	Full time	Employer	Republican	Ever diagnosed	No shots received	1
135	3	0.311930112	Female	28	Metro Area	Low income, low savings	White, non-Hispanic	Married	College graduate	Full time	Employer	Republican	Ever diagnosed	Received at least one shot	1
136	1	1.339615773	Male	52	Metro Area	Low income, low savings	White, non-Hispanic	Married	Not a college graduate	Full time	None	Independent	Not ever diagnosed	No shots received	0
136	2	1.339615773	Male	52	Metro Area	Low income, low savings	White, non-Hispanic	Married	Not a college graduate	Part time	Private	Independent	Not ever diagnosed	No shots received	0
136	3	1.339615773	Male	52	Metro Area	Low income, low savings	White, non-Hispanic	Married	Not a college graduate	Part time	Medicare	Independent	Ever diagnosed	Received at least one shot	0
137	1	0.496038715	Male	32	Metro Area	Low income, low savings	White, non-Hispanic	Married	Not a college graduate	Other	Medicare		Not ever diagnosed	No shots received	1
137	2	0.496038715	Male	32	Metro Area	Low income, low savings	White, non-Hispanic	Married	Not a college graduate
137	3	0.496038715	Male	32	Metro Area	Low income, low savings	White, non-Hispanic	Married	Not a college graduate	Full time	Medicare		Not ever diagnosed	Received at least one shot	0
138	1	2.653963145	Female	38	Metro Area	Low income, low savings	Black, non-Hispanic	Not married	College graduate	Full time	Employer	Democrat	Not ever diagnosed	No shots received
138	2	2.653963145	Female	38	Metro Area	Low income, low savings	Black, non-Hispanic	Not married	College graduate	Other	Private	Democrat	Ever diagnosed	No shots received	0
138	3	2.653963145	Female	38	Metro Area	Low income, low savings	Black, non-Hispanic	Not married	College graduate	Retired	Medicaid	Democrat	Ever diagnosed	No shots received	1
139	1	0.399891656	Male	31	Metro Area	Low income, low savings	White, non-Hispanic	Not married	Not a college graduate	Other	Employer	Republican	Not ever diagnosed	No shots received	1
139	2	0.399891656	Male	31	Metro Area	Low income, low savings	White, non-Hispanic	Not married	Not a college graduate	Full time	Employer	Republican	Not ever diagnosed	Received at least one shot	0
139	3	0.399891656	Male	31	Metro Area	Low income, low savings	White, non-Hispanic	Not married	Not a college graduate	Full time	Employer	Republican	Not ever diagnosed	Received at least one shot	0
140	1	0.737053563	Female	29	Metro Area	High income, high savings	Hispanic	Not married	College graduate	Full time	Employer	Democrat	Not ever diagnosed	No shots received	1
140	2	0.737053563	Female	29	Metro Area	High income, high savings	Hispanic	Not married	College graduate	Full time	Employer	Democrat	Not ever diagnosed	No shots received	1
140	3	0.737053563	Female	29	Metro Area	High income, high savings	Hispanic	Not married	College graduate			Democrat	Not ever diagnosed	Received at least one shot
141	1	0.459006692	Male	34	Metro Area	Low income, low savings	White, non-Hispanic	Married	Not a college graduate	Full time	Employer		Not ever diagnosed	No shots received	1
141	2	0.459006692	Male	34	Metro Area	Low income, low savings	White, non-Hispanic	Married	Not a college graduate
141	3	0.459006692	Male	34	Metro Area	Low income, low savings	White, non-Hispanic	Married	Not a college graduate	Full time	Employer		Ever diagnosed	Received at least one shot
142	1	0.241786145	Male	40	Metro Area	Low income, high savings	White, non-Hispanic	Not married	Not a college graduate	Full time	None	Democrat	Not ever diagnosed	No shots received	0
142	2	0.241786145	Male	40	Metro Area	Low income, high savings	White, non-Hispanic	Not married	Not a college graduate	Full time	None	Democrat	Ever diagnosed	Received at least one shot	0
142	3	0.241786145	Male	40	Metro Area	Low income, high savings	White, non-Hispanic	Not married	Not a college graduate	Full time	None	Democrat	Ever diagnosed	Received at least one shot	0
143	1	3.885660945	Male	60	Metro Area	Low income, low savings	White, non-Hispanic	Not married	Not a college graduate	Other	Medicare	None of these	Not ever diagnosed	No shots received	0
143	2	3.885660945	Male	60	Metro Area	Low income, low savings	White, non-Hispanic	Not married	Not a college graduate	Other	Other	None of these	Not ever diagnosed	No shots received	0
143	3	3.885660945	Male	60	Metro Area	Low income, low savings	White, non-Hispanic	Not married	Not a college graduate	Other	Medicaid	None of these	Not ever diagnosed	Received at least one shot	0
144	1	.7674451745999999	Male	49	Metro Area	Low income, low savings	White, non-Hispanic	Not married	Not a college graduate	Full time	Employer	Republican	Not ever diagnosed	No shots received	0
144	2	.7674451745999999	Male	49	Metro Area	Low income, low savings	White, non-Hispanic	Not married	Not a college graduate	Full time	Employer	Republican	Not ever diagnosed	No shots received	0
144	3	.7674451745999999	Male	49	Metro Area	Low income, low savings	White, non-Hispanic	Not married	Not a college graduate	Full time	Employer	Republican	Not ever diagnosed	No shots received	0
145	1	0.351139242	Male	47	Non-Metro Area	High income, high savings	White, non-Hispanic	Married	Not a college graduate	Full time	Employer	Republican	Not ever diagnosed	No shots received	1
145	2	0.351139242	Male	47	Non-Metro Area	High income, high savings	White, non-Hispanic	Married	Not a college graduate	Full time	Employer	Republican	Not ever diagnosed	No shots received	1
145	3	0.351139242	Male	47	Non-Metro Area	High income, high savings	White, non-Hispanic	Married	Not a college graduate	Full time	Employer	Republican	Not ever diagnosed	Received at least one shot	0
146	1	0.449401676	Female	30	Non-Metro Area	Low income, low savings	White, non-Hispanic	Not married	College graduate	Full time	Employer	Republican	Not ever diagnosed	No shots received	0
146	2	0.449401676	Female	30	Non-Metro Area	Low income, low savings	White, non-Hispanic	Not married	College graduate	Full time	Employer	Republican	Not ever diagnosed	No shots received	1
146	3	0.449401676	Female	30	Metro Area	Low income, low savings	White, non-Hispanic	Not married	College graduate	Full time	Employer	Republican	Not ever diagnosed	Received at least one shot	0
147	1	1.596684706	Female	40	Non-Metro Area	Low income, low savings	Black, non-Hispanic	Not married	Not a college graduate	Other	Medicaid	Democrat	Not ever diagnosed	No shots received	1
147	2	1.596684706	Female	40	Non-Metro Area	Low income, low savings	Black, non-Hispanic	Not married	Not a college graduate	Unemployed	Medicaid	Democrat	Not ever diagnosed	No shots received	1
147	3	1.596684706	Female	40	Non-Metro Area	Low income, low savings	Black, non-Hispanic	Not married	Not a college graduate			Democrat
148	1	0.766472812	Female	52	Metro Area	Low income, low savings	White, non-Hispanic	Not married	Not a college graduate	Other	Medicaid	Independent	Not ever diagnosed	No shots received	0
148	2	0.766472812	Female	52	Metro Area	Low income, low savings	White, non-Hispanic	Not married	Not a college graduate	Other	Medicaid	Independent	Not ever diagnosed	Received at least one shot	0
148	3	0.766472812	Female	52	Metro Area	Low income, low savings	White, non-Hispanic	Not married	Not a college graduate	Full time	Employer	Independent	Not ever diagnosed	Received at least one shot	0
149	1	4.202419339	Female	73	Non-Metro Area	Low income, low savings	White, non-Hispanic	Married	Not a college graduate	Retired	Medicare	Independent	Not ever diagnosed	No shots received	0
149	2	4.202419339	Female	73	Non-Metro Area	Low income, low savings	White, non-Hispanic	Married	Not a college graduate	Retired	Medicare	Independent	Not ever diagnosed	Received at least one shot	0
149	3	4.202419339	Female	73	Non-Metro Area	Low income, low savings	White, non-Hispanic	Married	Not a college graduate	Retired	Medicare	Independent	Not ever diagnosed	Received at least one shot	0
150	1	0.480468754	Male	34	Metro Area	High income, low savings	Asian, non-Hispanic	Not married	College graduate	Full time	None	Independent	Not ever diagnosed	No shots received	0
150	2	0.480468754	Male	34	Metro Area	High income, low savings	Asian, non-Hispanic	Not married	College graduate	Full time	Employer	Independent	Not ever diagnosed	No shots received	0
150	3	0.480468754	Male	34	Metro Area	High income, low savings	Asian, non-Hispanic	Not married	College graduate	Full time	Employer	Independent	Ever diagnosed	Received at least one shot	1
151	1	0.60927426	Male	30	Metro Area	Low income, low savings	White, non-Hispanic	Married	Not a college graduate	Part time	Other	Republican	Not ever diagnosed	No shots received	1
151	2	0.60927426	Male	30	Metro Area	Low income, low savings	White, non-Hispanic	Married	Not a college graduate	Part time	Medicaid	Republican	Not ever diagnosed	No shots received	1
151	3	0.60927426	Male	30	Metro Area	Low income, low savings	White, non-Hispanic	Married	Not a college graduate	Part time	Medicaid	Republican	Ever diagnosed	Received at least one shot	1
152	1	1.49171291	Male	38	Metro Area	High income, high savings	Asian, non-Hispanic	Married	College graduate	Full time	Employer	Republican	Not ever diagnosed	No shots received	0
152	2	1.49171291	Male	38	Metro Area	High income, high savings	Asian, non-Hispanic	Married	College graduate	Full time	Employer	Republican	Not ever diagnosed	No shots received	0
152	3	1.49171291	Male	38	Metro Area	High income, high savings	Asian, non-Hispanic	Married	College graduate	Full time	Employer	Republican	Not ever diagnosed	Received at least one shot	0
153	1	0.587459195	Female	38	Non-Metro Area	High income, high savings	White, non-Hispanic	Married	Not a college graduate	Other	Employer	Republican	Not ever diagnosed	No shots received	1
153	2	0.587459195	Female	38	Non-Metro Area	High income, high savings	White, non-Hispanic	Married	Not a college graduate	Full time	Private	Republican	Ever diagnosed	No shots received	0
153	3	0.587459195	Female	38	Non-Metro Area	High income, high savings	White, non-Hispanic	Married	Not a college graduate	Full time	Private	Republican	Ever diagnosed	No shots received	0
154	1	1.987608026	Male	66	Metro Area	Low income, high savings	White, non-Hispanic	Married	College graduate	Retired	Medicare	Republican	Not ever diagnosed	No shots received	1
154	2	1.987608026	Male	66	Metro Area	Low income, high savings	White, non-Hispanic	Married	College graduate	Retired	Private	Republican	Not ever diagnosed	Received at least one shot	1
154	3	1.987608026	Male	66		Low income, high savings	White, non-Hispanic					Republican
155	1	0.351081532	Female	31	Metro Area	Low income, low savings	White, non-Hispanic	Married	Not a college graduate	Other	Medicaid	Independent	Not ever diagnosed	No shots received	1
155	2	0.351081532	Female	31	Metro Area	Low income, low savings	White, non-Hispanic	Married	Not a college graduate	Full time	Medicaid	Independent	Not ever diagnosed	No shots received	1
155	3	0.351081532	Female	31	Metro Area	Low income, low savings	White, non-Hispanic	Married	Not a college graduate	Full time	Medicaid	Independent	Not ever diagnosed	No shots received	1
156	1	0.884249171	Male	37	Metro Area	High income, high savings	White, non-Hispanic	Married	College graduate	Unemployed	Employer	Republican	Not ever diagnosed	No shots received	0
156	2	0.884249171	Male	37	Metro Area	High income, high savings	White, non-Hispanic	Married	College graduate	Full time	Employer	Republican	Not ever diagnosed	Received at least one shot	0
156	3	0.884249171	Male	37	Metro Area	High income, high savings	White, non-Hispanic	Married	College graduate	Full time	Employer	Republican	Ever diagnosed	Received at least one shot	0
157	1	1.16927249	Male	31	Metro Area	Low income, low savings	Hispanic	Married	Not a college graduate	Full time	Medicare	None of these	Not ever diagnosed	No shots received	0
157	2	1.16927249	Male	31	Metro Area	Low income, low savings	Hispanic	Married	Not a college graduate	Full time	None	None of these	Not ever diagnosed	Received at least one shot	0
157	3	1.16927249	Male	31	Metro Area	Low income, low savings	Hispanic	Married	Not a college graduate	Full time	None	None of these	Not ever diagnosed		1
158	1	1.316312018	Male	53	Metro Area	Low income, low savings	White, non-Hispanic	Not married	Not a college graduate	Other	Medicare	Independent	Not ever diagnosed	No shots received	0
158	2	1.316312018	Male	53	Metro Area	Low income, low savings	White, non-Hispanic	Not married	Not a college graduate	Other	Medicare	Independent	Not ever diagnosed	No shots received	0
158	3	1.316312018	Male	53	Metro Area	Low income, low savings	White, non-Hispanic	Not married	Not a college graduate	Other	Medicare	Independent	Not ever diagnosed	No shots received	0
159	1	3.113170255	Male	76	Metro Area	High income, high savings	Hispanic	Married	College graduate	Retired	Medicare	Republican	Not ever diagnosed	No shots received	0
159	2	3.113170255	Male	76	Metro Area	High income, high savings	Hispanic	Married	College graduate	Retired	Medicare	Republican	Ever diagnosed	No shots received	0
159	3	3.113170255	Male	76	Metro Area	High income, high savings	Hispanic	Married	College graduate	Retired	Medicare	Republican	Ever diagnosed	Received at least one shot	0
160	1	1.280993467	Female	41	Metro Area	Low income, low savings	White, non-Hispanic	Not married	College graduate	Full time	Employer	None of these	Not ever diagnosed	No shots received	1
160	2	1.280993467	Female	41	Metro Area	Low income, low savings	White, non-Hispanic	Not married	College graduate	Full time	Employer	None of these	Not ever diagnosed	No shots received	1
160	3	1.280993467	Female	41	Metro Area	Low income, low savings	White, non-Hispanic	Not married	College graduate	Full time	Employer	None of these	Not ever diagnosed	Received at least one shot	1
161	1	1.001196691	Male	59	Metro Area	High income, high savings	White, non-Hispanic	Married	College graduate	Full time	Employer	Republican	Not ever diagnosed	No shots received	0
161	2	1.001196691	Male	59	Metro Area	High income, high savings	White, non-Hispanic	Married	College graduate	Full time	Employer	Republican	Ever diagnosed	No shots received	0
161	3	1.001196691	Male	59	Metro Area	High income, high savings	White, non-Hispanic	Married	College graduate	Full time	Employer	Republican	Ever diagnosed	Received at least one shot	0
162	1	2.641299985	Male	71	Metro Area	Low income, low savings	Black, non-Hispanic	Not married	Not a college graduate	Retired	Medicaid	Democrat	Not ever diagnosed	No shots received	0
162	2	2.641299985	Male	71	Metro Area	Low income, low savings	Black, non-Hispanic	Not married	Not a college graduate	Retired	Medicare	Democrat	Not ever diagnosed	No shots received	0
162	3	2.641299985	Male	71	Metro Area	Low income, low savings	Black, non-Hispanic	Not married	Not a college graduate	Retired	Medicaid	Democrat	Not ever diagnosed	Received at least one shot	0
163	1	1.003574356	Male	31	Metro Area	High income, high savings	White, non-Hispanic	Not married	College graduate	Full time	Employer	Independent	Not ever diagnosed	No shots received	0
163	2	1.003574356	Male	31	Metro Area	High income, high savings	White, non-Hispanic	Not married	College graduate	Full time	Employer	Independent	Not ever diagnosed	No shots received	1
163	3	1.003574356	Male	31	Metro Area	High income, high savings	White, non-Hispanic	Not married	College graduate	Full time	Private	Independent	Not ever diagnosed	Received at least one shot	1
164	1	1.824834521	Female	73	Metro Area	High income, high savings	White, non-Hispanic	Married	College graduate	Retired	Employer	Independent	Not ever diagnosed	No shots received	0
164	2	1.824834521	Female	73	Metro Area	High income, high savings	White, non-Hispanic	Married	College graduate	Retired	Employer	Independent	Not ever diagnosed	Received at least one shot	0
164	3	1.824834521	Female	73	Metro Area	High income, high savings	White, non-Hispanic	Married	College graduate	Retired	Medicare	Independent	Not ever diagnosed	Received at least one shot	0
165	1	1.551904789	Female	51	Non-Metro Area		Black, non-Hispanic	Not married	College graduate	Full time	Employer		Not ever diagnosed	No shots received	0
165	2	1.551904789	Female	51	Non-Metro Area		Black, non-Hispanic	Not married	College graduate	Full time	Employer		Ever diagnosed	No shots received	0
165	3	1.551904789	Female	51	Non-Metro Area		Black, non-Hispanic	Not married	College graduate	Full time	Employer		Ever diagnosed	No shots received	0
166	1	0.166475563	Female	31	Metro Area	Low income, low savings	White, non-Hispanic	Not married	Not a college graduate	Other	Medicaid	Independent	Not ever diagnosed	No shots received	0
166	2	0.166475563	Female	31	Metro Area	Low income, low savings	White, non-Hispanic	Not married	Not a college graduate	Part time	Medicaid	Independent	Not ever diagnosed	No shots received	1
166	3	0.166475563	Female	31	Metro Area	Low income, low savings	White, non-Hispanic	Not married	Not a college graduate			Independent
167	1	0.690638553	Male	70	Metro Area	Low income, low savings	White, non-Hispanic	Married	Not a college graduate	Retired	Medicare	Republican	Not ever diagnosed	No shots received	0
167	2	0.690638553	Male	70	Metro Area	Low income, low savings	White, non-Hispanic	Married	Not a college graduate	Retired	Other	Republican	Not ever diagnosed	No shots received	0
167	3	0.690638553	Male	70	Metro Area	Low income, low savings	White, non-Hispanic	Married	Not a college graduate	Retired	Medicare	Republican	Ever diagnosed	No shots received	0
168	1	2.073900036	Male	29	Metro Area	High income, high savings	White, non-Hispanic	Not married	College graduate	Full time	Employer	Democrat	Not ever diagnosed	No shots received	0
168	2	2.073900036	Male	29	Metro Area	High income, high savings	White, non-Hispanic	Not married	College graduate	Full time	Employer	Democrat	Not ever diagnosed	Received at least one shot	0
168	3	2.073900036	Male	29	Metro Area	High income, high savings	White, non-Hispanic	Not married	College graduate	Full time	Employer	Democrat	Not ever diagnosed	Received at least one shot	0
169	1	0.514319249	Female	60	Metro Area	Low income, high savings	White, non-Hispanic	Married	College graduate	Retired	Private	Democrat	Not ever diagnosed	No shots received	0
169	2	0.514319249	Female	60	Metro Area	Low income, high savings	White, non-Hispanic	Married	College graduate	Retired	Private	Democrat	Not ever diagnosed	Received at least one shot	0
169	3	0.514319249	Female	60	Metro Area	Low income, high savings	White, non-Hispanic	Married	College graduate	Retired	Private	Democrat	Not ever diagnosed	Received at least one shot	1
170	1	2.49756442	Female	75	Metro Area	High income, high savings	White, non-Hispanic	Married	College graduate	Other	Medicare	Democrat	Not ever diagnosed	No shots received	0
170	2	2.49756442	Female	75	Metro Area	High income, high savings	White, non-Hispanic	Married	College graduate	Other	Medicare	Democrat	Not ever diagnosed	Received at least one shot	0
170	3	2.49756442	Female	75	Metro Area	High income, high savings	White, non-Hispanic	Married	College graduate	Part time	Medicare	Democrat	Not ever diagnosed	Received at least one shot	0
171	1	1.782894298	Female	27	Metro Area	Low income, low savings	White, non-Hispanic	Not married	Not a college graduate	Unemployed	Employer	None of these	Not ever diagnosed	No shots received	1
171	2	1.782894298	Female	27	Metro Area	Low income, low savings	White, non-Hispanic	Not married	Not a college graduate	Full time	Employer	None of these	Not ever diagnosed	Received at least one shot	1
171	3	1.782894298	Female	27	Metro Area	Low income, low savings	White, non-Hispanic	Not married	Not a college graduate	Full time	Employer	None of these	Ever diagnosed	Received at least one shot	1
172	1	0.790051615	Female	58	Metro Area	Low income, low savings	White, non-Hispanic	Married	Not a college graduate	Other	Medicare	Republican	Not ever diagnosed	No shots received	1
172	2	0.790051615	Female	58	Metro Area	Low income, low savings	White, non-Hispanic	Married	Not a college graduate	Part time	Medicare	Republican	Ever diagnosed	Received at least one shot	1
172	3	0.790051615	Female	58	Metro Area	Low income, low savings	White, non-Hispanic	Married	Not a college graduate	Other	Medicare	Republican	Ever diagnosed	Received at least one shot	1
173	1	0.847021254	Female	23	Metro Area	Low income, low savings	Hispanic	Not married	Not a college graduate	Full time	Employer	Democrat	Not ever diagnosed	No shots received	0
173	2	0.847021254	Female	23	Metro Area	Low income, low savings	Hispanic	Not married	Not a college graduate	Full time	Employer	Democrat	Not ever diagnosed	No shots received	0
173	3	0.847021254	Female	23	Metro Area	Low income, low savings	Hispanic	Not married	Not a college graduate			Democrat	Not ever diagnosed
174	1	1.031084853	Male	42	Metro Area	Low income, high savings	Hispanic	Married	Not a college graduate	Full time	Medicaid	Independent	Not ever diagnosed	No shots received	0
174	2	1.031084853	Male	42	Metro Area	Low income, high savings	Hispanic	Married	Not a college graduate	Full time	Medicaid	Independent	Not ever diagnosed	No shots received	0
174	3	1.031084853	Male	42	Metro Area	Low income, high savings	Hispanic	Married	Not a college graduate	Full time	Medicaid	Independent	Not ever diagnosed	Received at least one shot	0
175	1	0.896369084	Female	61	Non-Metro Area	High income, high savings	White, non-Hispanic	Married	Not a college graduate	Full time	Employer	None of these	Not ever diagnosed	No shots received	0
175	2	0.896369084	Female	61	Non-Metro Area	High income, high savings	White, non-Hispanic	Married	Not a college graduate	Full time	Employer	None of these	Not ever diagnosed	Received at least one shot	0
175	3	0.896369084	Female	61	Non-Metro Area	High income, high savings	White, non-Hispanic	Married	Not a college graduate			None of these
176	1	0.619136738	Female	56	Metro Area	High income, high savings	White, non-Hispanic	Married	Not a college graduate	Full time	Employer	Republican	Not ever diagnosed	No shots received	0
176	2	0.619136738	Female	56	Metro Area	High income, high savings	White, non-Hispanic	Married	Not a college graduate	Full time	Employer	Republican	Ever diagnosed	No shots received	0
176	3	0.619136738	Female	56	Metro Area	High income, high savings	White, non-Hispanic	Married	Not a college graduate	Full time	Employer	Republican	Ever diagnosed	No shots received	0
177	1	1.802656611	Male	61	Metro Area	High income, high savings	Other or multiple races	Married	College graduate	Full time	Employer	Independent	Not ever diagnosed	No shots received	1
177	2	1.802656611	Male	61	Metro Area	High income, high savings	Other or multiple races	Married	College graduate	Retired	Employer	Independent	Not ever diagnosed	Received at least one shot
177	3	1.802656611	Male	61	Metro Area	High income, high savings	Other or multiple races	Married	College graduate	Other	Employer	Independent	Ever diagnosed	Received at least one shot	1
178	1	.6564070172000001	Male	33	Metro Area	High income, high savings	Asian, non-Hispanic	Not married	College graduate	Full time	Employer	Independent	Not ever diagnosed	No shots received	0
178	2	.6564070172000001	Male	33	Metro Area	High income, high savings	Asian, non-Hispanic	Not married	College graduate	Full time	Employer	Independent	Not ever diagnosed	No shots received	0
178	3	.6564070172000001	Male	33	Metro Area	High income, high savings	Asian, non-Hispanic	Not married	College graduate	Full time	Employer	Independent	Not ever diagnosed	Received at least one shot	0
179	1	0.879479104	Male	54	Metro Area		White, non-Hispanic	Married	College graduate	Full time	Employer	Independent	Not ever diagnosed	No shots received	0
179	2	0.879479104	Male	54	Metro Area		White, non-Hispanic	Married	College graduate	Full time	Employer	Independent	Not ever diagnosed	Received at least one shot	0
179	3	0.879479104	Male	54	Metro Area		White, non-Hispanic	Married	College graduate	Full time	Employer	Independent	Ever diagnosed	Received at least one shot	0
180	1	3.321171137	Male	39	Metro Area	Low income, high savings	Black, non-Hispanic	Not married	Not a college graduate	Unemployed	Medicaid	Democrat	Ever diagnosed	No shots received	1
180	2	3.321171137	Male	39	Metro Area	Low income, high savings	Black, non-Hispanic	Not married	Not a college graduate	Unemployed	Medicaid	Democrat	Ever diagnosed	No shots received	1
180	3	3.321171137	Male	39	Metro Area	Low income, high savings	Black, non-Hispanic	Not married	Not a college graduate	Unemployed	Medicaid	Democrat	Ever diagnosed	Received at least one shot	1
181	1	2.045707973	Male	20	Metro Area	High income, low savings	White, non-Hispanic	Not married	Not a college graduate	Other	Private	Democrat	Not ever diagnosed	No shots received	0
181	2	2.045707973	Male	20	Metro Area	High income, low savings	White, non-Hispanic	Not married	Not a college graduate	Full time	Private	Democrat	Not ever diagnosed	No shots received	0
181	3	2.045707973	Male	20	Metro Area	High income, low savings	White, non-Hispanic	Not married	Not a college graduate	Full time	Private	Democrat	Not ever diagnosed	Received at least one shot	0
182	1	0.237252322	Male	71	Metro Area	Low income, high savings	White, non-Hispanic	Married	Not a college graduate	Retired	Other	Republican	Not ever diagnosed	No shots received	0
182	2	0.237252322	Male	71	Metro Area	Low income, high savings	White, non-Hispanic	Married	Not a college graduate	Retired	Medicare	Republican	Not ever diagnosed	No shots received	0
182	3	0.237252322	Male	71	Metro Area	Low income, high savings	White, non-Hispanic	Married	Not a college graduate	Retired	Other	Republican	Not ever diagnosed	No shots received	0
183	1	.5370707434999999	Male	25	Metro Area	High income, high savings	White, non-Hispanic	Married	College graduate	Full time	Employer	Democrat	Not ever diagnosed	No shots received	0
183	2	.5370707434999999	Male	25	Metro Area	High income, high savings	White, non-Hispanic	Married	College graduate	Full time	Employer	Democrat	Not ever diagnosed	No shots received	0
183	3	.5370707434999999	Male	25	Metro Area	High income, high savings	White, non-Hispanic	Married	College graduate	Full time	Employer	Democrat	Not ever diagnosed	Received at least one shot	1
184	1	0.829467078	Male	44	Metro Area	High income, high savings	White, non-Hispanic	Married	College graduate	Full time	Employer	Independent	Not ever diagnosed	No shots received	0
184	2	0.829467078	Male	44	Metro Area	High income, high savings	White, non-Hispanic	Married	College graduate	Full time	Employer	Independent	Not ever diagnosed	Received at least one shot	0
184	3	0.829467078	Male	44	Metro Area	High income, high savings	White, non-Hispanic	Married	College graduate	Full time	Employer	Independent	Not ever diagnosed	Received at least one shot	0
185	1	0.604426487	Female	25	Metro Area	Low income, low savings	White, non-Hispanic	Not married	College graduate	Full time	Other	Independent	Not ever diagnosed	No shots received	0
185	2	0.604426487	Female	25	Metro Area	Low income, low savings	White, non-Hispanic	Not married	College graduate	Full time	Employer	Independent	Not ever diagnosed	Received at least one shot	1
185	3	0.604426487	Female	25	Metro Area	Low income, low savings	White, non-Hispanic	Not married	College graduate	Other	Private	Independent	Not ever diagnosed	Received at least one shot	0
186	1	0.538142929	Female	36	Metro Area	High income, low savings	White, non-Hispanic	Married	College graduate	Full time	Employer	Republican	Not ever diagnosed	No shots received	0
186	2	0.538142929	Female	36	Metro Area	High income, low savings	White, non-Hispanic	Married	College graduate	Full time	Employer	Republican	Not ever diagnosed	No shots received	0
186	3	0.538142929	Female	36	Metro Area	High income, low savings	White, non-Hispanic	Married	College graduate	Full time	Employer	Republican	Ever diagnosed	Received at least one shot	0
187	1	0.658511524	Male	61	Metro Area	Low income, low savings	Black, non-Hispanic	Not married	Not a college graduate	Other	Other	Democrat	Not ever diagnosed	No shots received	0
187	2	0.658511524	Male	61	Metro Area	Low income, low savings	Black, non-Hispanic	Not married	Not a college graduate	Unemployed	Medicare	Democrat	Not ever diagnosed	No shots received	0
187	3	0.658511524	Male	61	Metro Area	Low income, low savings	Black, non-Hispanic	Not married	Not a college graduate	Retired	Employer	Democrat	Not ever diagnosed	Received at least one shot	0
188	1	0.366478012	Male	81	Metro Area	Low income, high savings	White, non-Hispanic	Married	Not a college graduate	Retired	Medicare	Independent	Not ever diagnosed	No shots received	0
188	2	0.366478012	Male	81	Metro Area	Low income, high savings	White, non-Hispanic	Married	Not a college graduate	Retired	Medicare	Independent	Not ever diagnosed	Received at least one shot	0
188	3	0.366478012	Male	81	Metro Area	Low income, high savings	White, non-Hispanic	Married	Not a college graduate	Retired	Medicare	Independent	Not ever diagnosed	Received at least one shot	0
189	1	0.21204237	Female	32	Metro Area	High income, low savings	White, non-Hispanic	Married	College graduate	Part time	None	Republican	Not ever diagnosed	No shots received	0
189	2	0.21204237	Female	32	Metro Area	High income, low savings	White, non-Hispanic	Married	College graduate	Part time	Other	Republican	Not ever diagnosed	No shots received	0
189	3	0.21204237	Female	32	Metro Area	High income, low savings	White, non-Hispanic	Married	College graduate	Other	None	Republican	Ever diagnosed	No shots received	0
190	1	0.508489518	Female	31	Metro Area	Low income, low savings	White, non-Hispanic	Not married	College graduate	Full time	Employer	Democrat	Not ever diagnosed	No shots received	0
190	2	0.508489518	Female	31	Metro Area	Low income, low savings	White, non-Hispanic	Not married	College graduate	Full time	Employer	Democrat	Not ever diagnosed	Received at least one shot	0
190	3	0.508489518	Female	31	Metro Area	Low income, low savings	White, non-Hispanic	Not married	College graduate	Full time	Employer	Democrat	Not ever diagnosed	Received at least one shot	0
191	1	1.147024081	Male	70	Non-Metro Area	Low income, low savings	White, non-Hispanic	Not married	Not a college graduate	Retired	Employer	Independent	Not ever diagnosed	No shots received	1
191	2	1.147024081	Male	70	Non-Metro Area	Low income, low savings	White, non-Hispanic	Not married	Not a college graduate	Retired	Medicare	Independent	Not ever diagnosed	No shots received	0
191	3	1.147024081	Male	70	Non-Metro Area	Low income, low savings	White, non-Hispanic	Not married	Not a college graduate	Retired	Medicare	Independent	Not ever diagnosed	No shots received	1
192	1	0.251147849	Female	34	Non-Metro Area	Low income, low savings	White, non-Hispanic	Not married	Not a college graduate	Unemployed	Medicaid	None of these	Not ever diagnosed	No shots received	0
192	2	0.251147849	Female	34	Non-Metro Area	Low income, low savings	White, non-Hispanic	Not married	Not a college graduate	Full time	Medicaid	None of these	Not ever diagnosed	No shots received	1
192	3	0.251147849	Female	34	Non-Metro Area	Low income, low savings	White, non-Hispanic	Not married	Not a college graduate			None of these
193	1	0.364193775	Male	31	Metro Area	Low income, low savings	Asian, non-Hispanic	Not married	College graduate	Part time	Medicare		Not ever diagnosed	No shots received	0
193	2	0.364193775	Male	31	Metro Area	Low income, low savings	Asian, non-Hispanic	Not married	College graduate
193	3	0.364193775	Male	31	Metro Area	Low income, low savings	Asian, non-Hispanic	Not married	College graduate	Part time	Medicare		Not ever diagnosed		0
194	1	0.532574306	Female	34	Metro Area	High income, high savings	White, non-Hispanic	Not married	College graduate	Full time	Employer	None of these	Not ever diagnosed	No shots received	0
194	2	0.532574306	Female	34	Metro Area	High income, high savings	White, non-Hispanic	Not married	College graduate	Full time	Employer	None of these	Not ever diagnosed	No shots received	0
194	3	0.532574306	Female	34	Metro Area	High income, high savings	White, non-Hispanic	Not married	College graduate			None of these
195	1	1.134844622	Male	45	Non-Metro Area	High income, low savings	Hispanic	Married	Not a college graduate	Full time	Employer	Independent	Not ever diagnosed	No shots received	0
195	2	1.134844622	Male	45	Non-Metro Area	High income, low savings	Hispanic	Married	Not a college graduate	Full time	Employer	Independent	Not ever diagnosed	No shots received	0
195	3	1.134844622	Male	45	Non-Metro Area	High income, low savings	Hispanic	Married	Not a college graduate	Full time	None	Independent	Ever diagnosed	No shots received	1
196	1	0.533049104	Female	33	Metro Area		Other or multiple races	Married	Not a college graduate	Full time	Private	Democrat	Not ever diagnosed	No shots received	0
196	2	0.533049104	Female	33	Metro Area		Other or multiple races	Married	Not a college graduate	Full time	Private	Democrat	Not ever diagnosed	Received at least one shot	0
196	3	0.533049104	Female	33	Metro Area		Other or multiple races	Married	Not a college graduate	Full time	Employer	Democrat	Not ever diagnosed	Received at least one shot	0
197	1	0.425607307	Male	26	Metro Area	Low income, low savings	Hispanic	Not married	Not a college graduate	Full time	Employer	Democrat	Not ever diagnosed	No shots received	0
197	2	0.425607307	Male	26	Metro Area	Low income, low savings	Hispanic	Not married	Not a college graduate	Part time	None	Democrat	Not ever diagnosed	No shots received	0
197	3	0.425607307	Male	26	Metro Area	Low income, low savings	Hispanic	Not married	Not a college graduate	Unemployed	None	Democrat	Not ever diagnosed	Received at least one shot	0
198	1	0.214191841	Female	31	Metro Area	Low income, low savings	White, non-Hispanic	Not married	Not a college graduate	Full time	Employer	Independent	Not ever diagnosed	No shots received	1
198	2	0.214191841	Female	31	Metro Area	Low income, low savings	White, non-Hispanic	Not married	Not a college graduate	Full time	Employer	Independent	Not ever diagnosed	No shots received	1
198	3	0.214191841	Female	31	Metro Area	Low income, low savings	White, non-Hispanic	Not married	Not a college graduate	Full time	Employer	Independent	Not ever diagnosed	Received at least one shot	0
199	1	.8679068787000001	Female	26	Metro Area	High income, low savings	White, non-Hispanic	Not married	College graduate	Full time	Employer	Democrat	Not ever diagnosed	No shots received	1
199	2	.8679068787000001	Female	26	Metro Area	High income, low savings	White, non-Hispanic	Not married	College graduate	Full time	Employer	Democrat	Not ever diagnosed	No shots received	1
199	3	.8679068787000001	Female	26	Metro Area	High income, low savings	White, non-Hispanic	Not married	College graduate	Full time	Employer	Democrat	Not ever diagnosed	Received at least one shot	1
200	1	0.220125173	Female	32	Metro Area	Low income, low savings	White, non-Hispanic	Married	Not a college graduate	Part time	Employer	Republican	Not ever diagnosed	No shots received	0
200	2	0.220125173	Female	32	Metro Area	Low income, low savings	White, non-Hispanic	Married	Not a college graduate	Part time	Employer	Republican	Not ever diagnosed	No shots received	0
200	3	0.220125173	Female	32	Metro Area	Low income, low savings	White, non-Hispanic	Married	Not a college graduate	Part time	Employer	Republican	Not ever diagnosed	Received at least one shot	0
201	1	1.756202845	Female	21	Non-Metro Area	Low income, low savings	Black, non-Hispanic	Not married	Not a college graduate	Unemployed	Medicaid	Independent	Not ever diagnosed	No shots received	1
201	2	1.756202845	Female	21	Non-Metro Area	Low income, low savings	Black, non-Hispanic	Not married	Not a college graduate	Other	Medicaid	Independent	Not ever diagnosed	No shots received	0
201	3	1.756202845	Female	21	Non-Metro Area	Low income, low savings	Black, non-Hispanic	Not married	Not a college graduate	Other	Medicaid	Independent	Not ever diagnosed	No shots received	0
202	1	2.946436744	Female	37	Metro Area	Low income, low savings	White, non-Hispanic	Not married	Not a college graduate	Unemployed	None	None of these	Not ever diagnosed	No shots received	1
202	2	2.946436744	Female	37	Metro Area	Low income, low savings	White, non-Hispanic	Not married	Not a college graduate	Unemployed	None	None of these	Not ever diagnosed	No shots received	1
202	3	2.946436744	Female	37	Metro Area	Low income, low savings	White, non-Hispanic	Not married	Not a college graduate	Full time	None	None of these	Not ever diagnosed	No shots received	0
203	1	0.234388688	Male	37	Metro Area	Low income, low savings	White, non-Hispanic	Not married	Not a college graduate	Part time	Employer	Independent	Not ever diagnosed	No shots received	1
203	2	0.234388688	Male	37	Metro Area	Low income, low savings	White, non-Hispanic	Not married	Not a college graduate	Full time	Employer	Independent	Not ever diagnosed	No shots received	0
203	3	0.234388688	Male	37	Metro Area	Low income, low savings	White, non-Hispanic	Not married	Not a college graduate	Full time	Employer	Independent	Not ever diagnosed	Received at least one shot	0
204	1	.9361389262000001	Male	44	Metro Area	High income, low savings	Asian, non-Hispanic	Married	Not a college graduate	Full time	Employer	Democrat	Not ever diagnosed	No shots received
204	2	.9361389262000001	Male	44	Metro Area	High income, low savings	Asian, non-Hispanic	Married	Not a college graduate	Full time	Employer	Democrat	Not ever diagnosed	No shots received	1
204	3	.9361389262000001	Male	44	Metro Area	High income, low savings	Asian, non-Hispanic	Married	Not a college graduate	Full time	Employer	Democrat	Not ever diagnosed	Received at least one shot	1
205	1	0.616865212	Male	42	Metro Area	Low income, low savings	White, non-Hispanic	Married	College graduate	Other	Medicaid	Republican	Not ever diagnosed	No shots received	0
205	2	0.616865212	Male	42	Metro Area	Low income, low savings	White, non-Hispanic	Married	College graduate	Other	Medicaid	Republican	Not ever diagnosed	No shots received	0
205	3	0.616865212	Male	42	Metro Area	Low income, low savings	White, non-Hispanic	Married	College graduate	Other	Medicaid	Republican	Ever diagnosed	Received at least one shot	1
206	1	2.058304423	Male	23	Metro Area		White, non-Hispanic	Not married	Not a college graduate	Full time	Employer	Democrat	Not ever diagnosed	No shots received	0
206	2	2.058304423	Male	23	Metro Area		White, non-Hispanic	Not married	Not a college graduate	Full time	Employer	Democrat	Not ever diagnosed	No shots received	0
206	3	2.058304423	Male	23	Metro Area		White, non-Hispanic	Not married	Not a college graduate	Full time	Employer	Democrat	Not ever diagnosed	Received at least one shot	0
207	1	0.447381035	Female	35	Metro Area	Low income, low savings	Hispanic	Not married	Not a college graduate	Full time	Employer	Democrat	Not ever diagnosed	No shots received	0
207	2	0.447381035	Female	35	Metro Area	Low income, low savings	Hispanic	Not married	Not a college graduate	Other	Employer	Democrat	Ever diagnosed	Received at least one shot	1
207	3	0.447381035	Female	35	Metro Area	Low income, low savings	Hispanic	Not married	Not a college graduate			Democrat
208	1	1.015716629	Female	26	Metro Area	Low income, low savings	Other or multiple races	Married	Not a college graduate	Part time	None	Republican	Not ever diagnosed	No shots received	0
208	2	1.015716629	Female	26	Metro Area	Low income, low savings	Other or multiple races	Married	Not a college graduate	Part time	None	Republican	Not ever diagnosed	No shots received	0
208	3	1.015716629	Female	26	Metro Area	Low income, low savings	Other or multiple races	Married	Not a college graduate	Part time	None	Republican	Not ever diagnosed	No shots received	0
209	1	0.36598736	Male	54	Metro Area	Low income, low savings	White, non-Hispanic	Married	Not a college graduate	Unemployed	Other	Democrat	Not ever diagnosed	No shots received	0
209	2	0.36598736	Male	54	Metro Area	Low income, low savings	White, non-Hispanic	Married	Not a college graduate	Unemployed	Medicare	Democrat	Not ever diagnosed	Received at least one shot	0
209	3	0.36598736	Male	54	Metro Area	Low income, low savings	White, non-Hispanic	Married	Not a college graduate	Other	Other	Democrat	Not ever diagnosed	Received at least one shot	0
210	1	1.186300655	Female	63	Non-Metro Area	Low income, low savings	White, non-Hispanic	Not married	Not a college graduate	Full time	Employer	Independent	Not ever diagnosed	No shots received	0
210	2	1.186300655	Female	63	Non-Metro Area	Low income, low savings	White, non-Hispanic	Not married	Not a college graduate	Full time	Employer	Independent	Not ever diagnosed	No shots received	0
210	3	1.186300655	Female	63	Non-Metro Area	Low income, low savings	White, non-Hispanic	Not married	Not a college graduate	Full time	Employer	Independent	Ever diagnosed	No shots received	0
211	1	0.37574346	Female	46	Metro Area	Low income, low savings	White, non-Hispanic	Married	Not a college graduate	Full time	None	Independent	Not ever diagnosed	No shots received	0
211	2	0.37574346	Female	46	Metro Area	Low income, low savings	White, non-Hispanic	Married	Not a college graduate	Unemployed	None	Independent	Not ever diagnosed	Received at least one shot	1
211	3	0.37574346	Female	46	Metro Area	Low income, low savings	White, non-Hispanic	Married	Not a college graduate	Full time	Employer	Independent	Not ever diagnosed	Received at least one shot	1
212	1	0.481987279	Male	49	Non-Metro Area	Low income, low savings	Other or multiple races	Married	Not a college graduate	Unemployed	Employer	Republican	Not ever diagnosed	No shots received	0
212	2	0.481987279	Male	49	Non-Metro Area	Low income, low savings	Other or multiple races	Married	Not a college graduate	Full time	Employer	Republican	Not ever diagnosed	No shots received	0
212	3	0.481987279	Male	49	Non-Metro Area	Low income, low savings	Other or multiple races	Married	Not a college graduate	Full time	Employer	Republican	Not ever diagnosed	No shots received	0
213	1	0.367078134	Female	49	Non-Metro Area	High income, high savings	White, non-Hispanic	Married	Not a college graduate	Full time	Employer	Republican	Not ever diagnosed	No shots received	0
213	2	0.367078134	Female	49	Non-Metro Area	High income, high savings	White, non-Hispanic	Married	Not a college graduate	Part time	Employer	Republican	Not ever diagnosed	No shots received	0
213	3	0.367078134	Female	49	Non-Metro Area	High income, high savings	White, non-Hispanic	Married	Not a college graduate	Part time	Employer	Republican	Ever diagnosed	Received at least one shot	0
214	1	2.029579783	Male	58	Metro Area	Low income, low savings	White, non-Hispanic	Not married	Not a college graduate	Other	Medicare	None of these	Not ever diagnosed	No shots received	0
214	2	2.029579783	Male	58	Metro Area	Low income, low savings	White, non-Hispanic	Not married	Not a college graduate	Other	Medicare	None of these	Not ever diagnosed	No shots received	0
214	3	2.029579783	Male	58	Metro Area	Low income, low savings	White, non-Hispanic	Not married	Not a college graduate	Other	Medicare	None of these	Not ever diagnosed	No shots received	0
215	1	1.88002117	Male	21	Metro Area	High income, high savings	White, non-Hispanic	Not married	Not a college graduate	Other	Employer	Republican	Not ever diagnosed	No shots received	0
215	2	1.88002117	Male	21	Metro Area	High income, high savings	White, non-Hispanic	Not married	Not a college graduate	Full time	Employer	Republican	Not ever diagnosed	No shots received	0
215	3	1.88002117	Male	21	Metro Area	High income, high savings	White, non-Hispanic	Not married	Not a college graduate	Full time	Employer	Republican	Not ever diagnosed	Received at least one shot	0
216	1	1.874157302	Female	69	Metro Area	Low income, low savings	White, non-Hispanic	Not married	Not a college graduate	Retired	Medicare	Democrat	Not ever diagnosed	No shots received	0
216	2	1.874157302	Female	69	Metro Area	Low income, low savings	White, non-Hispanic	Not married	Not a college graduate	Retired	Medicare	Democrat	Not ever diagnosed	Received at least one shot	1
216	3	1.874157302	Female	69	Metro Area	Low income, low savings	White, non-Hispanic	Not married	Not a college graduate			Democrat
217	1	0.812895354	Male	32	Metro Area	Low income, low savings	Other or multiple races	Married	College graduate	Full time	Other		Not ever diagnosed	No shots received	1
217	2	0.812895354	Male	32	Metro Area	Low income, low savings	Other or multiple races	Married	College graduate
217	3	0.812895354	Male	32	Metro Area	Low income, low savings	Other or multiple races	Married	College graduate	Full time	Employer		Not ever diagnosed	Received at least one shot	0
218	1	0.593720462	Male	60	Metro Area	Low income, low savings	Hispanic	Not married	Not a college graduate	Part time	Medicaid	Democrat	Not ever diagnosed	No shots received	0
218	2	0.593720462	Male	60	Metro Area	Low income, low savings	Hispanic	Not married	Not a college graduate	Other	Medicaid	Democrat	Not ever diagnosed	Received at least one shot	0
218	3	0.593720462	Male	60	Metro Area	Low income, low savings	Hispanic	Not married	Not a college graduate	Other	Medicaid	Democrat	Not ever diagnosed	Received at least one shot	0
219	1	0.543475205	Female	60	Metro Area	Low income, low savings	White, non-Hispanic	Not married	Not a college graduate	Other	Medicaid	Democrat	Not ever diagnosed	No shots received	0
219	2	0.543475205	Female	60	Metro Area	Low income, low savings	White, non-Hispanic	Not married	Not a college graduate	Retired	Medicaid	Democrat	Not ever diagnosed	No shots received	0
219	3	0.543475205	Female	60	Metro Area	Low income, low savings	White, non-Hispanic	Not married	Not a college graduate	Retired	Medicaid	Democrat	Not ever diagnosed	Received at least one shot	0
220	1	0.662778638	Female	48	Metro Area	High income, high savings	White, non-Hispanic	Married	College graduate	Part time	Private	Independent	Not ever diagnosed	No shots received	0
220	2	0.662778638	Female	48	Metro Area	High income, high savings	White, non-Hispanic	Married	College graduate	Part time	Private	Independent	Not ever diagnosed	No shots received	0
220	3	0.662778638	Female	48	Metro Area	High income, high savings	White, non-Hispanic	Married	College graduate	Part time	Private	Independent	Not ever diagnosed	No shots received	0
221	1	0.662309914	Male	65	Metro Area	Low income, low savings	White, non-Hispanic	Married	Not a college graduate	Other	Medicare	Independent	Not ever diagnosed	No shots received	0
221	2	0.662309914	Male	65	Metro Area	Low income, low savings	White, non-Hispanic	Married	Not a college graduate	Other	Medicare	Independent	Not ever diagnosed	No shots received	0
221	3	0.662309914	Male	65	Metro Area	Low income, low savings	White, non-Hispanic	Married	Not a college graduate	Retired	Medicare	Independent	Not ever diagnosed	No shots received	0
222	1	1.494238401	Female	85	Metro Area	Low income, low savings	Black, non-Hispanic	Not married	Not a college graduate	Retired	Medicare	None of these	Not ever diagnosed	No shots received	0
222	2	1.494238401	Female	85	Metro Area	Low income, low savings	Black, non-Hispanic	Not married	Not a college graduate	Retired	Employer	None of these	Ever diagnosed	No shots received	0
222	3	1.494238401	Female	85	Metro Area	Low income, low savings	Black, non-Hispanic	Not married	Not a college graduate	Retired	Medicare	None of these	Ever diagnosed	Received at least one shot	0
223	1	0.899840033	Male	35	Metro Area	High income, high savings	White, non-Hispanic	Married	Not a college graduate	Full time	Employer	Republican	Not ever diagnosed	No shots received	0
223	2	0.899840033	Male	35	Metro Area	High income, high savings	White, non-Hispanic	Married	Not a college graduate	Full time	Employer	Republican	Ever diagnosed	No shots received	0
223	3	0.899840033	Male	35	Metro Area	High income, high savings	White, non-Hispanic	Married	Not a college graduate	Full time	Private	Republican	Ever diagnosed	No shots received	0
224	1	1.683416602	Male	24	Metro Area	Low income, low savings	White, non-Hispanic	Not married	Not a college graduate	Other	Private	Democrat	Not ever diagnosed	No shots received	1
224	2	1.683416602	Male	24	Metro Area	Low income, low savings	White, non-Hispanic	Not married	Not a college graduate	Other	None	Democrat	Not ever diagnosed	No shots received	0
224	3	1.683416602	Male	24	Metro Area	Low income, low savings	White, non-Hispanic	Not married	Not a college graduate	Unemployed	None	Democrat	Ever diagnosed	Received at least one shot	0
225	1	1.153184821	Female	62	Metro Area	High income, high savings	Black, non-Hispanic	Not married	Not a college graduate	Full time	Private	Democrat	Not ever diagnosed	No shots received	0
225	2	1.153184821	Female	62	Metro Area	High income, high savings	Black, non-Hispanic	Not married	Not a college graduate	Full time	Employer	Democrat	Not ever diagnosed	Received at least one shot	0
225	3	1.153184821	Female	62	Metro Area	High income, high savings	Black, non-Hispanic	Not married	Not a college graduate	Full time	Employer	Democrat	Not ever diagnosed	Received at least one shot	0
226	1	0.93330873	Male	39	Metro Area	High income, low savings	Other or multiple races	Married	Not a college graduate	Full time	Employer	Democrat	Not ever diagnosed	No shots received	0
226	2	0.93330873	Male	39	Metro Area	High income, low savings	Other or multiple races	Married	Not a college graduate	Full time	Employer	Democrat	Not ever diagnosed	Received at least one shot	0
226	3	0.93330873	Male	39	Metro Area	High income, low savings	Other or multiple races	Married	Not a college graduate	Full time	Employer	Democrat	Not ever diagnosed	Received at least one shot	0
227	1	0.786958389	Female	59	Metro Area	Low income, high savings	White, non-Hispanic	Married	Not a college graduate	Other	None	Democrat	Not ever diagnosed	No shots received	0
227	2	0.786958389	Female	59	Metro Area	Low income, high savings	White, non-Hispanic	Married	Not a college graduate	Retired	Private	Democrat	Not ever diagnosed	No shots received	1
227	3	0.786958389	Female	59	Metro Area	Low income, high savings	White, non-Hispanic	Married	Not a college graduate	Retired	Private	Democrat	Not ever diagnosed	Received at least one shot	1
228	1	0.763228088	Male	48	Metro Area	High income, high savings	Other or multiple races	Not married	Not a college graduate	Part time	Employer	Democrat	Not ever diagnosed	No shots received	0
228	2	0.763228088	Male	48	Metro Area	High income, high savings	Other or multiple races	Not married	Not a college graduate	Full time	Employer	Democrat	Ever diagnosed	No shots received	0
228	3	0.763228088	Male	48	Metro Area	High income, high savings	Other or multiple races	Not married	Not a college graduate	Other	Other	Democrat	Ever diagnosed	Received at least one shot	1
229	1	0.679475816	Male	45	Metro Area	Low income, low savings	Black, non-Hispanic	Not married	Not a college graduate	Other	Medicare		Not ever diagnosed	No shots received	1
229	2	0.679475816	Male	45	Metro Area	Low income, low savings	Black, non-Hispanic	Not married	Not a college graduate
229	3	0.679475816	Male	45	Metro Area	Low income, low savings	Black, non-Hispanic	Not married	Not a college graduate	Other	Medicare		Not ever diagnosed	Received at least one shot	1
230	1	0.810205502	Male	47	Metro Area	Low income, low savings	Black, non-Hispanic	Not married	Not a college graduate	Full time	Private	None of these	Not ever diagnosed	No shots received	0
230	2	0.810205502	Male	47	Metro Area	Low income, low savings	Black, non-Hispanic	Not married	Not a college graduate	Full time	Employer	None of these	Not ever diagnosed	No shots received	0
230	3	0.810205502	Male	47	Metro Area	Low income, low savings	Black, non-Hispanic	Not married	Not a college graduate	Full time	Employer	None of these			0
231	1	1.434403458	Male	74	Metro Area	Low income, high savings	White, non-Hispanic	Married	College graduate	Retired	Medicare	Republican	Not ever diagnosed	No shots received	0
231	2	1.434403458	Male	74	Metro Area	Low income, high savings	White, non-Hispanic	Married	College graduate	Retired	Medicare	Republican	Not ever diagnosed	Received at least one shot	0
231	3	1.434403458	Male	74	Metro Area	Low income, high savings	White, non-Hispanic	Married	College graduate	Retired	Medicare	Republican	Not ever diagnosed	Received at least one shot	0
232	1	1.801936784	Male	57	Metro Area	Low income, low savings	White, non-Hispanic	Not married	Not a college graduate	Other	Other	None of these	Not ever diagnosed	No shots received	1
232	2	1.801936784	Male	57	Non-Metro Area	Low income, low savings	White, non-Hispanic	Not married	Not a college graduate	Other	Other	None of these	Not ever diagnosed	Received at least one shot	0
232	3	1.801936784	Male	57	Non-Metro Area	Low income, low savings	White, non-Hispanic	Not married	Not a college graduate	Other	Other	None of these	Not ever diagnosed	Received at least one shot	1
233	1	1.091594682	Male	52	Metro Area	High income, high savings	White, non-Hispanic	Not married	Not a college graduate	Full time	Employer	Independent	Not ever diagnosed	No shots received	0
233	2	1.091594682	Male	52	Metro Area	High income, high savings	White, non-Hispanic	Not married	Not a college graduate	Full time	Employer	Independent	Not ever diagnosed	No shots received	0
233	3	1.091594682	Male	52	Metro Area	High income, high savings	White, non-Hispanic	Not married	Not a college graduate	Full time	Employer	Independent	Ever diagnosed	No shots received	0
234	1	1.413625333	Female	31	Non-Metro Area	Low income, low savings	White, non-Hispanic	Married	Not a college graduate	Other	Medicaid	None of these	Not ever diagnosed	No shots received	1
234	2	1.413625333	Female	31	Non-Metro Area	Low income, low savings	White, non-Hispanic	Married	Not a college graduate	Other	Medicaid	None of these	Not ever diagnosed	No shots received	1
234	3	1.413625333	Female	31	Non-Metro Area	Low income, low savings	White, non-Hispanic	Married	Not a college graduate	Other	Medicaid	None of these	Not ever diagnosed	No shots received	0
235	1	0.95722624	Female	52	Metro Area	High income, high savings	White, non-Hispanic	Not married	Not a college graduate	Full time	Employer	Independent	Not ever diagnosed	No shots received	1
235	2	0.95722624	Female	52	Metro Area	High income, high savings	White, non-Hispanic	Not married	Not a college graduate	Full time	Employer	Independent	Not ever diagnosed	No shots received	1
235	3	0.95722624	Female	52	Metro Area	High income, high savings	White, non-Hispanic	Not married	Not a college graduate	Full time	Employer	Independent	Not ever diagnosed	Received at least one shot	1
236	1	0.685141361	Male	70	Metro Area	High income, high savings	White, non-Hispanic	Not married	College graduate	Retired	Medicare	Democrat	Not ever diagnosed	No shots received	0
236	2	0.685141361	Male	70	Metro Area	High income, high savings	White, non-Hispanic	Not married	College graduate	Retired	Medicare	Democrat	Not ever diagnosed	Received at least one shot	0
236	3	0.685141361	Male	70	Metro Area	High income, high savings	White, non-Hispanic	Not married	College graduate	Retired	Medicare	Democrat	Not ever diagnosed	Received at least one shot	0
237	1	0.475022057	Male	76	Metro Area	Low income, low savings	White, non-Hispanic	Married	Not a college graduate	Retired	Medicare	Independent	Not ever diagnosed	No shots received	0
237	2	0.475022057	Male	76	Metro Area	Low income, low savings	White, non-Hispanic	Married	Not a college graduate	Retired	Medicare	Independent	Not ever diagnosed	No shots received	1
237	3	0.475022057	Male	76	Metro Area	Low income, low savings	White, non-Hispanic	Married	Not a college graduate	Retired	Medicare	Independent	Not ever diagnosed	Received at least one shot	1
238	1	1.585341162	Female	67	Metro Area	Low income, high savings	White, non-Hispanic	Not married	College graduate	Retired	Medicare	Independent	Not ever diagnosed	No shots received	0
238	2	1.585341162	Female	67	Metro Area	Low income, high savings	White, non-Hispanic	Not married	College graduate	Retired	Medicare	Independent	Not ever diagnosed	Received at least one shot	0
238	3	1.585341162	Female	67	Metro Area	Low income, high savings	White, non-Hispanic	Not married	College graduate	Retired	Medicare	Independent	Not ever diagnosed	Received at least one shot	0
239	1	1.231301051	Female	47	Metro Area	High income, high savings	Hispanic	Married	College graduate	Unemployed	Private	Republican	Not ever diagnosed	No shots received	0
239	2	1.231301051	Female	47	Metro Area	High income, high savings	Hispanic	Married	College graduate	Full time	Medicare	Republican	Not ever diagnosed	No shots received	0
239	3	1.231301051	Female	47	Metro Area	High income, high savings	Hispanic	Married	College graduate	Part time	Other	Republican	Not ever diagnosed	Received at least one shot	0
240	1	0.275402662	Male	60	Non-Metro Area	Low income, low savings	White, non-Hispanic	Not married	Not a college graduate	Other	Other		Not ever diagnosed	No shots received	0
240	2	0.275402662	Male	60	Non-Metro Area	Low income, low savings	White, non-Hispanic	Not married	Not a college graduate
240	3	0.275402662	Male	60	Non-Metro Area	Low income, low savings	White, non-Hispanic	Not married	Not a college graduate	Other	Medicare		Not ever diagnosed	Received at least one shot	1
241	1	1.165575862	Female	63	Non-Metro Area	Low income, high savings	White, non-Hispanic	Not married	Not a college graduate	Full time	Employer	Democrat	Not ever diagnosed	No shots received	0
241	2	1.165575862	Female	63	Non-Metro Area	Low income, high savings	White, non-Hispanic	Not married	Not a college graduate	Full time	Medicare	Democrat	Not ever diagnosed	Received at least one shot	1
241	3	1.165575862	Female	63	Non-Metro Area	Low income, high savings	White, non-Hispanic	Not married	Not a college graduate	Retired	Medicare	Democrat	Not ever diagnosed	Received at least one shot	0
242	1	1.252247471	Male	61	Metro Area	High income, high savings	Other or multiple races	Not married	College graduate	Full time	Employer		Not ever diagnosed	No shots received	1
242	2	1.252247471	Male	61	Metro Area	High income, high savings	Other or multiple races	Not married	College graduate
242	3	1.252247471	Male	61	Metro Area	High income, high savings	Other or multiple races	Not married	College graduate	Full time	Employer		Not ever diagnosed	Received at least one shot	0
243	1	.5376528055000001	Female	24	Metro Area	High income, low savings	White, non-Hispanic	Married	Not a college graduate	Other	Private	None of these	Not ever diagnosed	No shots received	1
243	2	.5376528055000001	Female	24	Metro Area	High income, low savings	White, non-Hispanic	Married	Not a college graduate	Other	Other	None of these	Not ever diagnosed	No shots received	0
243	3	.5376528055000001	Female	24	Metro Area	High income, low savings	White, non-Hispanic	Married	Not a college graduate	Other	Other	None of these	Ever diagnosed	No shots received	1
244	1	1.386945628	Male	35	Metro Area	High income, low savings	Black, non-Hispanic	Married	College graduate	Full time	Employer	Independent	Not ever diagnosed	No shots received	0
244	2	1.386945628	Male	35	Metro Area	High income, low savings	Black, non-Hispanic	Married	College graduate	Full time	Employer	Independent	Not ever diagnosed	No shots received	0
244	3	1.386945628	Male	35	Metro Area	High income, low savings	Black, non-Hispanic	Married	College graduate	Full time	Employer	Independent	Not ever diagnosed	Received at least one shot	0
245	1	0.461042956	Male	62	Metro Area	Low income, high savings	White, non-Hispanic	Not married	College graduate	Full time	Other	Democrat	Not ever diagnosed	No shots received	0
245	2	0.461042956	Male	62	Metro Area	Low income, high savings	White, non-Hispanic	Not married	College graduate	Full time	Other	Democrat	Not ever diagnosed	No shots received	0
245	3	0.461042956	Male	62	Metro Area	Low income, high savings	White, non-Hispanic	Not married	College graduate	Full time	Employer	Democrat	Ever diagnosed	Received at least one shot	0
246	1	2.898341827	Female	22	Metro Area	Low income, low savings	White, non-Hispanic	Not married	Not a college graduate	Other	Employer	Independent	Not ever diagnosed	No shots received	1
246	2	2.898341827	Female	22	Non-Metro Area	Low income, low savings	White, non-Hispanic	Not married	Not a college graduate	Full time	Employer	Independent	Not ever diagnosed	No shots received	0
246	3	2.898341827	Female	22	Non-Metro Area	Low income, low savings	White, non-Hispanic	Not married	Not a college graduate	Unemployed	None	Independent	Not ever diagnosed	Received at least one shot	0
247	1	0.346655791	Male	72	Non-Metro Area		White, non-Hispanic	Not married	Not a college graduate	Retired	Medicare	Independent	Not ever diagnosed	No shots received	1
247	2	0.346655791	Male	72	Non-Metro Area		White, non-Hispanic	Not married	Not a college graduate	Retired	Medicare	Independent	Not ever diagnosed	Received at least one shot	1
247	3	0.346655791	Male	72	Non-Metro Area		White, non-Hispanic	Not married	Not a college graduate	Retired	Medicare	Independent	Not ever diagnosed	Received at least one shot	1
248	1	0.953877504	Female	37	Non-Metro Area	Low income, low savings	Hispanic	Not married	Not a college graduate	Part time	Medicaid	Democrat	Not ever diagnosed	No shots received	1
248	2	0.953877504	Female	37	Non-Metro Area	Low income, low savings	Hispanic	Not married	Not a college graduate	Other	Medicaid	Democrat	Not ever diagnosed	No shots received	1
248	3	0.953877504	Female	37	Non-Metro Area	Low income, low savings	Hispanic	Not married	Not a college graduate	Other	Medicaid	Democrat	Not ever diagnosed	Received at least one shot	1
249	1	1.025250857	Female	59	Metro Area		White, non-Hispanic	Not married	College graduate	Full time	Employer	Independent	Not ever diagnosed	No shots received	0
249	2	1.025250857	Female	59	Metro Area		White, non-Hispanic	Not married	College graduate	Full time	Employer	Independent	Not ever diagnosed	No shots received	1
249	3	1.025250857	Female	59	Metro Area		White, non-Hispanic	Not married	College graduate	Full time	Employer	Independent	Ever diagnosed	Received at least one shot	0
250	1	3.539154666	Male	22	Metro Area	Low income, low savings	Hispanic	Not married	Not a college graduate	Other	Medicare	None of these	Not ever diagnosed	No shots received	0
250	2	3.539154666	Male	22	Metro Area	Low income, low savings	Hispanic	Not married	Not a college graduate	Part time	Medicare	None of these	Not ever diagnosed	No shots received	0
250	3	3.539154666	Male	22	Metro Area	Low income, low savings	Hispanic	Not married	Not a college graduate	Part time	Medicaid	None of these	Ever diagnosed	Received at least one shot	0
251	1	1.32925039	Female	69	Metro Area	High income, high savings	Hispanic	Married	Not a college graduate	Retired	Medicare	Republican	Not ever diagnosed	No shots received	0
251	2	1.32925039	Female	69	Metro Area	High income, high savings	Hispanic	Married	Not a college graduate	Retired	Medicare	Republican	Not ever diagnosed	Received at least one shot	0
251	3	1.32925039	Female	69	Metro Area	High income, high savings	Hispanic	Married	Not a college graduate	Retired	Medicare	Republican	Not ever diagnosed	Received at least one shot	0
252	1	1.24741721	Female	57	Metro Area	Low income, low savings	White, non-Hispanic	Married	College graduate	Other	None	Independent	Not ever diagnosed	No shots received	0
252	2	1.24741721	Female	57	Metro Area	Low income, low savings	White, non-Hispanic	Married	College graduate	Other	None	Independent	Not ever diagnosed	No shots received	1
252	3	1.24741721	Female	57	Metro Area	Low income, low savings	White, non-Hispanic	Married	College graduate	Other	Medicare	Independent	Not ever diagnosed	Received at least one shot	1
253	1	0.710288763	Female	31	Metro Area	Low income, low savings	Black, non-Hispanic	Not married	Not a college graduate	Full time	None	Independent	Not ever diagnosed	No shots received	1
253	2	0.710288763	Female	31	Metro Area	Low income, low savings	Black, non-Hispanic	Not married	Not a college graduate	Full time	None	Independent	Not ever diagnosed	No shots received	1
253	3	0.710288763	Female	31	Metro Area	Low income, low savings	Black, non-Hispanic	Not married	Not a college graduate			Independent
254	1	0.556770513	Male	34	Metro Area	High income, high savings	White, non-Hispanic	Not married	Not a college graduate	Other	None	Republican	Not ever diagnosed	No shots received	0
254	2	0.556770513	Male	34	Metro Area	High income, high savings	White, non-Hispanic	Not married	Not a college graduate	Other	None	Republican	Not ever diagnosed	No shots received	0
254	3	0.556770513	Male	34	Metro Area	High income, high savings	White, non-Hispanic	Not married	Not a college graduate	Other	Employer	Republican	Not ever diagnosed	Received at least one shot	0
255	1	1.779073381	Female	69	Metro Area	Low income, low savings	White, non-Hispanic	Not married	College graduate	Retired	Medicare	Republican	Not ever diagnosed	No shots received	1
255	2	1.779073381	Female	69	Metro Area	Low income, low savings	White, non-Hispanic	Not married	College graduate	Retired	Medicare	Republican	Not ever diagnosed	No shots received	1
255	3	1.779073381	Female	69	Metro Area	Low income, low savings	White, non-Hispanic	Not married	College graduate			Republican
256	1	2.885793213	Female	40	Metro Area	High income, high savings	White, non-Hispanic	Married	Not a college graduate	Unemployed	Employer		Not ever diagnosed	No shots received	0
256	2	2.885793213	Female	40	Metro Area	High income, high savings	White, non-Hispanic	Married	Not a college graduate
256	3	2.885793213	Female	40	Metro Area	High income, high savings	White, non-Hispanic	Married	Not a college graduate	Part time	Employer		Ever diagnosed	No shots received	1
257	1	0.631945021	Male	80	Metro Area	Low income, low savings	White, non-Hispanic	Married	Not a college graduate	Retired	Medicare	Republican	Not ever diagnosed	No shots received	0
257	2	0.631945021	Male	80	Metro Area	Low income, low savings	White, non-Hispanic	Married	Not a college graduate	Retired	Medicare	Republican	Not ever diagnosed	No shots received	0
257	3	0.631945021	Male	80	Metro Area	Low income, low savings	White, non-Hispanic	Married	Not a college graduate	Retired	Other	Republican	Ever diagnosed	No shots received	0
258	1	0.817267137	Female	40	Non-Metro Area	Low income, low savings	White, non-Hispanic	Married	Not a college graduate	Other	Medicaid	Republican	Not ever diagnosed	No shots received	1
258	2	0.817267137	Female	40	Non-Metro Area	Low income, low savings	White, non-Hispanic	Married	Not a college graduate	Other	Medicaid	Republican	Not ever diagnosed	No shots received	1
258	3	0.817267137	Female	40	Non-Metro Area	Low income, low savings	White, non-Hispanic	Married	Not a college graduate			Republican
259	1	0.724605875	Female	48	Metro Area	High income, low savings	White, non-Hispanic	Not married	College graduate	Full time	Employer	Democrat	Not ever diagnosed	No shots received	1
259	2	0.724605875	Female	48	Metro Area	High income, low savings	White, non-Hispanic	Not married	College graduate	Unemployed	Private	Democrat	Not ever diagnosed	No shots received	1
259	3	0.724605875	Female	48	Metro Area	High income, low savings	White, non-Hispanic	Not married	College graduate	Full time	Employer	Democrat	Not ever diagnosed	Received at least one shot	0
260	1	1.132656397	Male	46	Metro Area	Low income, high savings	White, non-Hispanic	Not married	Not a college graduate	Unemployed	Medicaid	None of these	Not ever diagnosed	No shots received	0
260	2	1.132656397	Male	46	Metro Area	Low income, high savings	White, non-Hispanic	Not married	Not a college graduate	Other	None	None of these	Not ever diagnosed	No shots received	1
260	3	1.132656397	Male	46	Metro Area	Low income, high savings	White, non-Hispanic	Not married	Not a college graduate			None of these
261	1	0.943905779	Female	35	Metro Area	High income, high savings	White, non-Hispanic	Married	Not a college graduate	Full time	Employer	Republican	Not ever diagnosed	No shots received	1
261	2	0.943905779	Female	35	Metro Area	High income, high savings	White, non-Hispanic	Married	Not a college graduate	Full time	Employer	Republican	Not ever diagnosed	No shots received	0
261	3	0.943905779	Female	35	Metro Area	High income, high savings	White, non-Hispanic	Married	Not a college graduate	Full time	Other	Republican	Ever diagnosed	No shots received	0
262	1	0.398606552	Male	42	Metro Area	High income, low savings	White, non-Hispanic	Married	Not a college graduate	Full time	Employer	Democrat	Not ever diagnosed	No shots received	0
262	2	0.398606552	Male	42	Metro Area	High income, low savings	White, non-Hispanic	Married	Not a college graduate	Full time	Employer	Democrat	Ever diagnosed	No shots received	0
262	3	0.398606552	Male	42	Metro Area	High income, low savings	White, non-Hispanic	Married	Not a college graduate	Full time	Employer	Democrat	Ever diagnosed	Received at least one shot	0
263	1	0.956617673	Male	23	Metro Area	Low income, low savings	White, non-Hispanic	Married	College graduate	Full time	Employer	Independent	Not ever diagnosed	No shots received	0
263	2	0.956617673	Male	23	Metro Area	Low income, low savings	White, non-Hispanic	Married	College graduate	Full time	Private	Independent	Not ever diagnosed	No shots received	1
263	3	0.956617673	Male	23	Metro Area	Low income, low savings	White, non-Hispanic	Married	College graduate	Full time	Employer	Independent	Ever diagnosed	No shots received	1
264	1	1.719897576	Female	79	Metro Area	Low income, high savings	White, non-Hispanic	Not married	College graduate	Retired	Medicare	Democrat	Not ever diagnosed	No shots received	0
264	2	1.719897576	Female	79	Metro Area	Low income, high savings	White, non-Hispanic	Not married	College graduate	Retired	Medicare	Democrat	Not ever diagnosed	Received at least one shot	0
264	3	1.719897576	Female	79	Metro Area	Low income, high savings	White, non-Hispanic	Not married	College graduate	Retired	Medicare	Democrat	Ever diagnosed	Received at least one shot	0
265	1	2.196679779	Male	61	Metro Area	Low income, low savings	Other or multiple races	Married	Not a college graduate	Other	Other	None of these	Not ever diagnosed	No shots received	0
265	2	2.196679779	Male	61	Metro Area	Low income, low savings	Other or multiple races	Married	Not a college graduate	Retired	Other	None of these	Not ever diagnosed	No shots received	0
265	3	2.196679779	Male	61	Metro Area	Low income, low savings	Other or multiple races	Married	Not a college graduate	Other	Other	None of these	Not ever diagnosed	Received at least one shot	0
266	1	1.506564668	Female	57	Metro Area	Low income, low savings	White, non-Hispanic	Married	Not a college graduate	Retired	None	Democrat	Not ever diagnosed	No shots received	0
266	2	1.506564668	Female	57	Metro Area	Low income, low savings	White, non-Hispanic	Married	Not a college graduate	Retired	Medicare	Democrat	Not ever diagnosed	Received at least one shot	1
266	3	1.506564668	Female	57	Metro Area	Low income, low savings	White, non-Hispanic	Married	Not a college graduate	Retired	Medicare	Democrat	Not ever diagnosed	Received at least one shot	1
267	1	1.336854066	Female	39	Non-Metro Area	Low income, low savings	Other or multiple races	Married	Not a college graduate	Full time	Medicaid	Republican	Not ever diagnosed	No shots received	1
267	2	1.336854066	Female	39	Non-Metro Area	Low income, low savings	Other or multiple races	Married	Not a college graduate	Full time	Medicaid	Republican	Not ever diagnosed	No shots received	1
267	3	1.336854066	Female	39	Non-Metro Area	Low income, low savings	Other or multiple races	Married	Not a college graduate	Unemployed	Medicaid	Republican	Ever diagnosed	Received at least one shot	0
268	1	0.250308527	Female	57	Metro Area	Low income, low savings	White, non-Hispanic	Not married	Not a college graduate	Other	Other	Independent	Not ever diagnosed	No shots received	1
268	2	0.250308527	Female	57	Metro Area	Low income, low savings	White, non-Hispanic	Not married	Not a college graduate	Other	Medicare	Independent	Not ever diagnosed	No shots received	0
268	3	0.250308527	Female	57	Metro Area	Low income, low savings	White, non-Hispanic	Not married	Not a college graduate	Other	Medicare	Independent	Ever diagnosed	Received at least one shot	0
269	1	0.347744631	Male	30	Metro Area	Low income, low savings	White, non-Hispanic	Not married	College graduate	Full time	Employer	Democrat	Not ever diagnosed	No shots received	0
269	2	0.347744631	Male	30	Metro Area	Low income, low savings	White, non-Hispanic	Not married	College graduate	Full time	Employer	Democrat	Not ever diagnosed	No shots received	0
269	3	0.347744631	Male	30	Metro Area	Low income, low savings	White, non-Hispanic	Not married	College graduate	Full time	Employer	Democrat	Not ever diagnosed	Received at least one shot	0
270	1	1.457360445	Male	25	Metro Area	Low income, low savings	White, non-Hispanic	Not married	College graduate	Full time	Private	Independent	Not ever diagnosed	No shots received	0
270	2	1.457360445	Male	25	Metro Area	Low income, low savings	White, non-Hispanic	Not married	College graduate	Full time	Employer	Independent	Not ever diagnosed	No shots received	0
270	3	1.457360445	Male	25	Metro Area	Low income, low savings	White, non-Hispanic	Not married	College graduate	Full time	Employer	Independent	Not ever diagnosed	Received at least one shot	0
271	1	0.776542277	Female	48	Metro Area	High income, high savings	Hispanic	Married	Not a college graduate	Full time	Employer	Democrat	Not ever diagnosed	No shots received	1
271	2	0.776542277	Female	48	Metro Area	High income, high savings	Hispanic	Married	Not a college graduate	Full time	Employer	Democrat	Not ever diagnosed	Received at least one shot	1
271	3	0.776542277	Female	48	Metro Area	High income, high savings	Hispanic	Married	Not a college graduate	Other	Private	Democrat	Not ever diagnosed	Received at least one shot	1
272	1	0.537707953	Male	34	Metro Area	High income, high savings	White, non-Hispanic	Married	College graduate	Full time	Employer	Democrat	Not ever diagnosed	No shots received	0
272	2	0.537707953	Male	34	Metro Area	High income, high savings	White, non-Hispanic	Married	College graduate	Full time	Employer	Democrat	Not ever diagnosed	No shots received	0
272	3	0.537707953	Male	34	Metro Area	High income, high savings	White, non-Hispanic	Married	College graduate	Full time	Employer	Democrat	Ever diagnosed	Received at least one shot	0
273	1	0.613701612	Male	74	Metro Area	Low income, high savings	White, non-Hispanic	Married	Not a college graduate	Retired	Medicare	Independent	Not ever diagnosed	No shots received	0
273	2	0.613701612	Male	74	Metro Area	Low income, high savings	White, non-Hispanic	Married	Not a college graduate	Retired	Medicare	Independent	Not ever diagnosed	Received at least one shot	0
273	3	0.613701612	Male	74	Metro Area	Low income, high savings	White, non-Hispanic	Married	Not a college graduate	Retired	Medicare	Independent	Not ever diagnosed	Received at least one shot	0
274	1	0.632242583	Female	67	Metro Area	High income, low savings	White, non-Hispanic	Not married	Not a college graduate	Full time	Employer	Democrat	Not ever diagnosed	No shots received	0
274	2	0.632242583	Female	67	Metro Area	High income, low savings	White, non-Hispanic	Not married	Not a college graduate	Full time	Employer	Democrat	Not ever diagnosed	Received at least one shot	0
274	3	0.632242583	Female	67	Metro Area	High income, low savings	White, non-Hispanic	Not married	Not a college graduate	Full time	Employer	Democrat	Not ever diagnosed	Received at least one shot	0
275	1	0.393569296	Male	32	Metro Area	High income, low savings	Hispanic	Not married	College graduate	Full time	Employer	Republican	Not ever diagnosed	No shots received	0
275	2	0.393569296	Male	32	Metro Area	High income, low savings	Hispanic	Not married	College graduate	Full time	Employer	Republican	Not ever diagnosed	Received at least one shot	0
275	3	0.393569296	Male	32	Metro Area	High income, low savings	Hispanic	Not married	College graduate	Full time	Employer	Republican	Ever diagnosed	Received at least one shot	0
276	1	0.795069929	Female	53	Metro Area	High income, high savings	White, non-Hispanic	Not married	College graduate	Full time	Employer	Democrat	Not ever diagnosed	No shots received	1
276	2	0.795069929	Female	53	Metro Area	High income, high savings	White, non-Hispanic	Not married	College graduate	Full time	Employer	Democrat	Not ever diagnosed	Received at least one shot	0
276	3	0.795069929	Female	53	Metro Area	High income, high savings	White, non-Hispanic	Not married	College graduate	Full time	Employer	Democrat	Not ever diagnosed	Received at least one shot	0
277	1	1.018491013	Female	29	Metro Area	High income, high savings	White, non-Hispanic	Not married	College graduate	Full time	Employer	Democrat	Not ever diagnosed	No shots received	0
277	2	1.018491013	Female	29	Metro Area	High income, high savings	White, non-Hispanic	Not married	College graduate	Full time	Employer	Democrat	Not ever diagnosed	No shots received	0
277	3	1.018491013	Female	29	Metro Area	High income, high savings	White, non-Hispanic	Not married	College graduate	Full time	Employer	Democrat	Not ever diagnosed	Received at least one shot	0
278	1	0.307253261	Female	31	Metro Area	Low income, low savings	White, non-Hispanic	Married	College graduate	Other	None	None of these	Not ever diagnosed	No shots received	0
278	2	0.307253261	Female	31	Metro Area	Low income, low savings	White, non-Hispanic	Married	College graduate	Other	None	None of these	Not ever diagnosed	No shots received	1
278	3	0.307253261	Female	31	Metro Area	Low income, low savings	White, non-Hispanic	Married	College graduate	Other	None	None of these	Not ever diagnosed	Received at least one shot	0
279	1	1.374636888	Female	27	Metro Area	Low income, low savings	Hispanic	Not married	College graduate	Full time	Employer		Not ever diagnosed	No shots received	0
279	2	1.374636888	Female	27	Metro Area	Low income, low savings	Hispanic	Not married	College graduate
279	3	1.374636888	Female	27	Metro Area	Low income, low savings	Hispanic	Not married	College graduate	Full time	None		Not ever diagnosed	Received at least one shot	0
280	1	1.539536314	Male	64	Metro Area	Low income, high savings	White, non-Hispanic	Not married	College graduate	Retired	Medicare	Democrat	Not ever diagnosed	No shots received	1
280	2	1.539536314	Male	64	Metro Area	Low income, high savings	White, non-Hispanic	Not married	College graduate	Other	Medicare	Democrat	Not ever diagnosed	Received at least one shot	1
280	3	1.539536314	Male	64	Metro Area	Low income, high savings	White, non-Hispanic	Not married	College graduate	Retired	Medicare	Democrat	Not ever diagnosed	Received at least one shot	1
281	1	0.868593589	Male	40	Non-Metro Area	Low income, low savings	Hispanic	Married	Not a college graduate	Other	Medicare	Independent	Not ever diagnosed	No shots received	1
281	2	0.868593589	Male	40	Non-Metro Area	Low income, low savings	Hispanic	Married	Not a college graduate	Other	Medicare	Independent	Not ever diagnosed	No shots received	1
281	3	0.868593589	Male	40	Non-Metro Area	Low income, low savings	Hispanic	Married	Not a college graduate	Other	Medicare	Independent	Not ever diagnosed	Received at least one shot	1
282	1	4.989618533	Male	21	Metro Area	Low income, low savings	White, non-Hispanic	Not married	Not a college graduate	Other	Private	Independent	Not ever diagnosed	No shots received	0
282	2	4.989618533	Male	21	Metro Area	Low income, low savings	White, non-Hispanic	Not married	Not a college graduate	Unemployed	Private	Independent	Ever diagnosed	No shots received	1
282	3	4.989618533	Male	21	Metro Area	Low income, low savings	White, non-Hispanic	Not married	Not a college graduate			Independent
283	1	0.849152435	Female	28	Metro Area	High income, high savings	White, non-Hispanic	Married	College graduate	Full time	Employer	Republican	Not ever diagnosed	No shots received	0
283	2	0.849152435	Female	28	Metro Area	High income, high savings	White, non-Hispanic	Married	College graduate	Full time	Employer	Republican	Not ever diagnosed	No shots received	0
283	3	0.849152435	Female	28	Metro Area	High income, high savings	White, non-Hispanic	Married	College graduate	Full time	Employer	Republican	Not ever diagnosed	Received at least one shot	0
284	1	0.530360177	Female	49	Metro Area	Low income, low savings	Hispanic	Not married	Not a college graduate	Unemployed	Other	Democrat	Not ever diagnosed	No shots received	1
284	2	0.530360177	Female	49	Metro Area	Low income, low savings	Hispanic	Not married	Not a college graduate	Full time	Private	Democrat	Not ever diagnosed	No shots received	0
284	3	0.530360177	Female	49	Metro Area	Low income, low savings	Hispanic	Not married	Not a college graduate	Full time	Private	Democrat	Ever diagnosed	Received at least one shot	1
285	1	2.094350827	Female	57	Metro Area	Low income, low savings	Hispanic	Not married	Not a college graduate	Other	Medicaid	Republican	Not ever diagnosed	No shots received	1
285	2	2.094350827	Female	57	Metro Area	Low income, low savings	Hispanic	Not married	Not a college graduate	Other	Medicaid	Republican	Ever diagnosed	No shots received	1
285	3	2.094350827	Female	57	Metro Area	Low income, low savings	Hispanic	Not married	Not a college graduate	Other	Medicaid	Republican	Ever diagnosed	No shots received	1
286	1	1.107013887	Male	46	Metro Area	High income, high savings	Other or multiple races	Married	College graduate	Retired	Private	Democrat	Not ever diagnosed	No shots received	0
286	2	1.107013887	Male	46	Metro Area	High income, high savings	Other or multiple races	Married	College graduate	Other	Private	Democrat	Not ever diagnosed	Received at least one shot	0
286	3	1.107013887	Male	46	Metro Area	High income, high savings	Other or multiple races	Married	College graduate	Other	Employer	Democrat	Not ever diagnosed	Received at least one shot	0
287	1	0.580381484	Female	60	Metro Area	High income, high savings	Hispanic	Married	Not a college graduate	Other	Medicare	Democrat	Not ever diagnosed	No shots received	0
287	2	0.580381484	Female	60	Metro Area	High income, high savings	Hispanic	Married	Not a college graduate	Part time	Medicare	Democrat	Not ever diagnosed	Received at least one shot	0
287	3	0.580381484	Female	60	Metro Area	High income, high savings	Hispanic	Married	Not a college graduate	Part time	Medicare	Democrat	Ever diagnosed	Received at least one shot
288	1	.7447639418000001	Male	54	Non-Metro Area	Low income, low savings	White, non-Hispanic	Married	Not a college graduate	Other	Medicare		Not ever diagnosed	No shots received	0
288	2	.7447639418000001	Male	54	Metro Area	Low income, low savings	White, non-Hispanic	Married	Not a college graduate
288	3	.7447639418000001	Male	54	Metro Area	Low income, low savings	White, non-Hispanic	Married	Not a college graduate	Other	Medicare		Ever diagnosed	No shots received	0
289	1	0.677120508	Male	31	Metro Area	High income, low savings	White, non-Hispanic	Not married	Not a college graduate	Other	Employer	Independent	Ever diagnosed	No shots received	1
289	2	0.677120508	Male	31	Metro Area	High income, low savings	White, non-Hispanic	Not married	Not a college graduate	Other	Employer	Independent	Not ever diagnosed	No shots received	0
289	3	0.677120508	Male	31	Metro Area	High income, low savings	White, non-Hispanic	Not married	Not a college graduate	Other	Employer	Independent	Ever diagnosed	No shots received	0
290	1	2.172427851	Male	69	Metro Area	High income, high savings	White, non-Hispanic	Married	College graduate	Retired	Medicare	Democrat	Not ever diagnosed	No shots received	0
290	2	2.172427851	Male	69	Metro Area	High income, high savings	White, non-Hispanic	Married	College graduate	Retired	Medicare	Democrat	Not ever diagnosed	No shots received	0
290	3	2.172427851	Male	69	Metro Area	High income, high savings	White, non-Hispanic	Married	College graduate	Retired	Medicare	Democrat	Ever diagnosed	Received at least one shot	0
291	1	1.003480973	Female	35	Non-Metro Area	Low income, low savings	Hispanic	Not married	Not a college graduate	Unemployed	Medicaid	Democrat	Not ever diagnosed	No shots received	1
291	2	1.003480973	Female	35	Non-Metro Area	Low income, low savings	Hispanic	Not married	Not a college graduate	Part time	Medicaid	Democrat	Not ever diagnosed	No shots received	0
291	3	1.003480973	Female	35	Non-Metro Area	Low income, low savings	Hispanic	Not married	Not a college graduate	Unemployed	Medicaid	Democrat	Not ever diagnosed	Received at least one shot	1
292	1	0.599740321	Female	31	Metro Area	High income, high savings	Asian, non-Hispanic	Not married	College graduate	Full time	Employer	None of these	Not ever diagnosed	No shots received	0
292	2	0.599740321	Female	31	Metro Area	High income, high savings	Asian, non-Hispanic	Not married	College graduate	Full time	Employer	None of these	Not ever diagnosed	No shots received	0
292	3	0.599740321	Female	31	Metro Area	High income, high savings	Asian, non-Hispanic	Not married	College graduate	Full time	Employer	None of these	Not ever diagnosed	Received at least one shot	0
293	1	0.265432947	Female	31	Metro Area	Low income, high savings	White, non-Hispanic	Not married	Not a college graduate	Unemployed	Employer	Republican	Not ever diagnosed	No shots received	1
293	2	0.265432947	Female	31	Metro Area	Low income, high savings	White, non-Hispanic	Not married	Not a college graduate	Full time	Employer	Republican	Not ever diagnosed	Received at least one shot	1
293	3	0.265432947	Female	31	Metro Area	Low income, high savings	White, non-Hispanic	Not married	Not a college graduate	Full time	Employer	Republican	Not ever diagnosed	Received at least one shot	1
294	1	0.65195436	Male	69	Non-Metro Area	Low income, high savings	Other or multiple races	Married	Not a college graduate	Retired	Medicare	Independent	Not ever diagnosed	No shots received	0
294	2	0.65195436	Male	69	Non-Metro Area	Low income, high savings	Other or multiple races	Married	Not a college graduate	Retired	Private	Independent	Not ever diagnosed	No shots received	0
294	3	0.65195436	Male	69	Non-Metro Area	Low income, high savings	Other or multiple races	Married	Not a college graduate			Independent
295	1	2.788282813	Female	23	Non-Metro Area	Low income, low savings	White, non-Hispanic	Married	College graduate	Part time	Medicaid	None of these	Not ever diagnosed	No shots received	0
295	2	2.788282813	Female	23	Non-Metro Area	Low income, low savings	White, non-Hispanic	Married	College graduate	Other	Medicaid	None of these	Not ever diagnosed	No shots received	0
295	3	2.788282813	Female	23	Non-Metro Area	Low income, low savings	White, non-Hispanic	Married	College graduate	Other	Medicaid	None of these	Not ever diagnosed	Received at least one shot	0
296	1	0.871290859	Male	67	Metro Area	Low income, low savings	White, non-Hispanic	Not married	College graduate	Retired	Medicaid	Democrat	Not ever diagnosed	No shots received	0
296	2	0.871290859	Male	67	Metro Area	Low income, low savings	White, non-Hispanic	Not married	College graduate	Retired	Medicaid	Democrat	Not ever diagnosed	Received at least one shot	0
296	3	0.871290859	Male	67	Metro Area	Low income, low savings	White, non-Hispanic	Not married	College graduate	Retired	Medicaid	Democrat	Not ever diagnosed	Received at least one shot	0
297	1	2.282575935	Male	52	Metro Area	Low income, low savings	Hispanic	Not married	Not a college graduate	Full time	Private	Independent	Not ever diagnosed	No shots received	1
297	2	2.282575935	Male	52	Metro Area	Low income, low savings	Hispanic	Not married	Not a college graduate	Full time	Private	Independent	Not ever diagnosed	Received at least one shot	1
297	3	2.282575935	Male	52	Metro Area	Low income, low savings	Hispanic	Not married	Not a college graduate			Independent
298	1	0.896088964	Female	36	Metro Area	Low income, low savings	White, non-Hispanic	Married	Not a college graduate	Other	Medicaid	None of these	Not ever diagnosed	No shots received	0
298	2	0.896088964	Female	36	Metro Area	Low income, low savings	White, non-Hispanic	Married	Not a college graduate	Part time	Medicaid	None of these	Not ever diagnosed	No shots received	0
298	3	0.896088964	Female	36	Metro Area	Low income, low savings	White, non-Hispanic	Married	Not a college graduate	Full time	Medicaid	None of these	Not ever diagnosed	Received at least one shot	0
299	1	0.360507554	Male	49	Metro Area	Low income, high savings	White, non-Hispanic	Married	Not a college graduate	Other	Employer	Democrat	Not ever diagnosed	No shots received	0
299	2	0.360507554	Male	49	Metro Area	Low income, high savings	White, non-Hispanic	Married	Not a college graduate	Other	Private	Democrat	Not ever diagnosed	No shots received	0
299	3	0.360507554	Male	49	Metro Area	Low income, high savings	White, non-Hispanic	Married	Not a college graduate	Full time	Employer	Democrat	Not ever diagnosed	Received at least one shot	0
300	1	0.394044825	Male	42	Metro Area	High income, low savings	White, non-Hispanic	Married	Not a college graduate	Full time	Other	Independent	Not ever diagnosed	No shots received	0
300	2	0.394044825	Male	42	Metro Area	High income, low savings	White, non-Hispanic	Married	Not a college graduate	Full time	Other	Independent	Not ever diagnosed	No shots received	0
300	3	0.394044825	Male	42	Metro Area	High income, low savings	White, non-Hispanic	Married	Not a college graduate	Full time	Employer	Independent	Not ever diagnosed	Received at least one shot	0
301	1	0.520495839	Male	31	Metro Area	Low income, low savings	Hispanic	Married	Not a college graduate	Unemployed	None	Independent	Not ever diagnosed	No shots received	0
301	2	0.520495839	Male	31	Metro Area	Low income, low savings	Hispanic	Married	Not a college graduate	Full time	None	Independent	Not ever diagnosed	No shots received	0
301	3	0.520495839	Male	31	Metro Area	Low income, low savings	Hispanic	Married	Not a college graduate	Full time	None	Independent	Ever diagnosed	Received at least one shot	0
302	1	1.566609279	Female	43	Metro Area	High income, low savings	Hispanic	Married	College graduate	Part time	Other	Democrat	Not ever diagnosed	No shots received	0
302	2	1.566609279	Female	43	Metro Area	High income, low savings	Hispanic	Married	College graduate	Other	Other	Democrat	Not ever diagnosed	Received at least one shot	0
302	3	1.566609279	Female	43	Metro Area	High income, low savings	Hispanic	Married	College graduate			Democrat
303	1	1.242167239	Female	76	Metro Area	Low income, high savings	White, non-Hispanic	Not married	College graduate	Retired	Medicare	Democrat	Not ever diagnosed	No shots received	0
303	2	1.242167239	Female	76	Metro Area	Low income, high savings	White, non-Hispanic	Not married	College graduate	Retired	Medicare	Democrat	Not ever diagnosed	Received at least one shot	0
303	3	1.242167239	Female	76	Metro Area	Low income, high savings	White, non-Hispanic	Not married	College graduate	Retired	Medicare	Democrat	Not ever diagnosed	Received at least one shot	0
304	1	1.138598655	Male	76	Metro Area	High income, high savings	White, non-Hispanic	Married	College graduate	Retired	Medicare	Republican	Not ever diagnosed	No shots received	0
304	2	1.138598655	Male	76	Metro Area	High income, high savings	White, non-Hispanic	Married	College graduate	Retired	Medicare	Republican	Not ever diagnosed	Received at least one shot	0
304	3	1.138598655	Male	76	Metro Area	High income, high savings	White, non-Hispanic	Married	College graduate	Retired	Medicare	Republican	Not ever diagnosed	Received at least one shot	0
305	1	0.513424637	Male	32	Metro Area	Low income, low savings	Black, non-Hispanic	Not married	Not a college graduate	Full time	Other	Republican	Not ever diagnosed	No shots received	0
305	2	0.513424637	Male	32	Metro Area	Low income, low savings	Black, non-Hispanic	Not married	Not a college graduate	Full time	Medicare	Republican	Not ever diagnosed	No shots received	1
305	3	0.513424637	Male	32	Metro Area	Low income, low savings	Black, non-Hispanic	Not married	Not a college graduate	Full time	Employer	Republican	Not ever diagnosed	No shots received	0
306	1	0.434152144	Male	31	Metro Area	High income, high savings	White, non-Hispanic	Married	Not a college graduate	Retired	Employer	None of these	Not ever diagnosed	No shots received	0
306	2	0.434152144	Male	31	Metro Area	High income, high savings	White, non-Hispanic	Married	Not a college graduate	Retired	Employer	None of these	Not ever diagnosed	No shots received	0
306	3	0.434152144	Male	31	Metro Area	High income, high savings	White, non-Hispanic	Married	Not a college graduate	Retired	Employer	None of these	Ever diagnosed	No shots received	0
307	1	1.522238628	Female	43	Metro Area	Low income, high savings	Asian, non-Hispanic	Married	College graduate	Other	Private	None of these	Not ever diagnosed	No shots received	0
307	2	1.522238628	Female	43	Metro Area	Low income, high savings	Asian, non-Hispanic	Married	College graduate	Other	Employer	None of these	Not ever diagnosed	Received at least one shot	0
307	3	1.522238628	Female	43	Metro Area	Low income, high savings	Asian, non-Hispanic	Married	College graduate	Other	Employer	None of these	Not ever diagnosed	Received at least one shot	0
308	1	0.880435477	Male	28	Metro Area	High income, high savings	White, non-Hispanic	Not married	College graduate	Full time	Employer	Independent	Not ever diagnosed	No shots received	0
308	2	0.880435477	Male	28	Metro Area	High income, high savings	White, non-Hispanic	Not married	College graduate	Full time	Employer	Independent	Ever diagnosed	No shots received	0
308	3	0.880435477	Male	28	Metro Area	High income, high savings	White, non-Hispanic	Not married	College graduate	Full time	Employer	Independent	Ever diagnosed	Received at least one shot	0
309	1	1.603243939	Female	69	Metro Area	Low income, high savings	White, non-Hispanic	Not married	Not a college graduate	Retired	Medicare	Democrat	Not ever diagnosed	No shots received	0
309	2	1.603243939	Female	69	Metro Area	Low income, high savings	White, non-Hispanic	Not married	Not a college graduate	Retired	Medicare	Democrat	Not ever diagnosed	Received at least one shot	0
309	3	1.603243939	Female	69	Metro Area	Low income, high savings	White, non-Hispanic	Not married	Not a college graduate	Retired	Medicare	Democrat	Not ever diagnosed	Received at least one shot	0
310	1	0.642851563	Male	64	Non-Metro Area	Low income, high savings	White, non-Hispanic	Not married	Not a college graduate	Unemployed	Private	Democrat	Not ever diagnosed	No shots received	0
310	2	0.642851563	Male	64	Non-Metro Area	Low income, high savings	White, non-Hispanic	Not married	Not a college graduate	Retired	Medicare	Democrat	Not ever diagnosed	Received at least one shot	0
310	3	0.642851563	Male	64	Non-Metro Area	Low income, high savings	White, non-Hispanic	Not married	Not a college graduate	Full time	Medicare	Democrat	Not ever diagnosed	Received at least one shot	0
311	1	0.497031755	Male	66	Metro Area	High income, high savings	White, non-Hispanic	Married	College graduate	Retired	Medicare	Independent	Not ever diagnosed	No shots received	0
311	2	0.497031755	Male	66	Metro Area	High income, high savings	White, non-Hispanic	Married	College graduate	Retired	Medicare	Independent	Not ever diagnosed	Received at least one shot	0
311	3	0.497031755	Male	66	Metro Area	High income, high savings	White, non-Hispanic	Married	College graduate	Retired	Medicare	Independent	Not ever diagnosed	Received at least one shot	0
312	1	1.782397374	Male	59	Metro Area	High income, high savings	White, non-Hispanic	Not married	Not a college graduate	Full time	Employer	Independent	Not ever diagnosed	No shots received	0
312	2	1.782397374	Male	59	Metro Area	High income, high savings	White, non-Hispanic	Not married	Not a college graduate	Full time	Employer	Independent	Not ever diagnosed	No shots received	0
312	3	1.782397374	Male	59	Metro Area	High income, high savings	White, non-Hispanic	Not married	Not a college graduate	Full time	Employer	Independent	Not ever diagnosed	Received at least one shot	0
313	1	0.237127043	Female	32	Metro Area	Low income, low savings	White, non-Hispanic	Not married	College graduate	Full time	Private	None of these	Not ever diagnosed	No shots received	0
313	2	0.237127043	Female	32	Metro Area	Low income, low savings	White, non-Hispanic	Not married	College graduate	Other	Private	None of these	Not ever diagnosed	No shots received	0
313	3	0.237127043	Female	32	Metro Area	Low income, low savings	White, non-Hispanic	Not married	College graduate	Full time	Private	None of these	Not ever diagnosed	Received at least one shot	0
314	1	0.410531813	Male	68	Non-Metro Area	Low income, low savings	White, non-Hispanic	Not married	Not a college graduate	Retired	Medicare	Independent	Not ever diagnosed	No shots received	0
314	2	0.410531813	Male	68	Non-Metro Area	Low income, low savings	White, non-Hispanic	Not married	Not a college graduate	Retired	Medicare	Independent	Not ever diagnosed	Received at least one shot	0
314	3	0.410531813	Male	68	Non-Metro Area	Low income, low savings	White, non-Hispanic	Not married	Not a college graduate			Independent
315	1	1.063158215	Female	66	Metro Area	Low income, high savings	White, non-Hispanic	Married	College graduate	Retired	Medicare	Democrat	Not ever diagnosed	No shots received	0
315	2	1.063158215	Female	66	Metro Area	Low income, high savings	White, non-Hispanic	Married	College graduate	Retired	Medicare	Democrat	Not ever diagnosed	Received at least one shot	0
315	3	1.063158215	Female	66	Metro Area	Low income, high savings	White, non-Hispanic	Married	College graduate	Retired	Medicare	Democrat	Not ever diagnosed	Received at least one shot	0
316	1	0.331978376	Male	46	Metro Area	High income, high savings	White, non-Hispanic	Married	College graduate	Unemployed	None	Independent	Not ever diagnosed	No shots received	0
316	2	0.331978376	Male	46	Metro Area	High income, high savings	White, non-Hispanic	Married	College graduate	Part time	None	Independent	Not ever diagnosed	No shots received	0
316	3	0.331978376	Male	46	Metro Area	High income, high savings	White, non-Hispanic	Married	College graduate	Full time	None	Independent	Not ever diagnosed	Received at least one shot	0
317	1	0.47685404	Male	33	Metro Area	High income, high savings	Hispanic	Not married	College graduate	Full time	Employer	Democrat	Not ever diagnosed	No shots received	0
317	2	0.47685404	Male	33	Metro Area	High income, high savings	Hispanic	Not married	College graduate	Full time	Employer	Democrat	Ever diagnosed	Received at least one shot	1
317	3	0.47685404	Male	33	Metro Area	High income, high savings	Hispanic	Not married	College graduate	Full time	Employer	Democrat	Ever diagnosed	Received at least one shot	1
318	1	0.324408311	Male	50	Non-Metro Area	Low income, low savings	White, non-Hispanic	Not married	Not a college graduate	Full time	Employer	Independent	Not ever diagnosed	No shots received	0
318	2	0.324408311	Male	50	Non-Metro Area	Low income, low savings	White, non-Hispanic	Not married	Not a college graduate	Full time	Employer	Independent	Ever diagnosed	Received at least one shot	0
318	3	0.324408311	Male	50	Non-Metro Area	Low income, low savings	White, non-Hispanic	Not married	Not a college graduate	Full time	Employer	Independent	Ever diagnosed	Received at least one shot	0
319	1	1.710165628	Female	49	Non-Metro Area		White, non-Hispanic	Married	Not a college graduate	Other	Medicaid	Independent	Not ever diagnosed	No shots received	0
319	2	1.710165628	Female	49	Non-Metro Area		White, non-Hispanic	Married	Not a college graduate	Other	Medicaid	Independent	Not ever diagnosed	No shots received	0
319	3	1.710165628	Female	49	Non-Metro Area		White, non-Hispanic	Married	Not a college graduate	Other	Medicaid	Independent	Not ever diagnosed	Received at least one shot	1
320	1	1.686760375	Male	56	Metro Area	High income, low savings	White, non-Hispanic	Married	Not a college graduate	Retired	Employer	Democrat	Not ever diagnosed	No shots received	0
320	2	1.686760375	Male	56	Metro Area	High income, low savings	White, non-Hispanic	Married	Not a college graduate	Retired	Employer	Democrat	Not ever diagnosed	Received at least one shot	0
320	3	1.686760375	Male	56	Metro Area	High income, low savings	White, non-Hispanic	Married	Not a college graduate	Full time	Employer	Democrat	Not ever diagnosed	Received at least one shot	0
321	1	0.232577577	Female	31	Metro Area	Low income, low savings	White, non-Hispanic	Married	Not a college graduate	Full time	Employer		Not ever diagnosed	No shots received	1
321	2	0.232577577	Female	31	Metro Area	Low income, low savings	White, non-Hispanic	Married	Not a college graduate
321	3	0.232577577	Female	31	Metro Area	Low income, low savings	White, non-Hispanic	Married	Not a college graduate	Full time	Employer		Not ever diagnosed	Received at least one shot	1
322	1	0.740463851	Male	39	Metro Area	Low income, low savings	Hispanic	Not married	Not a college graduate	Full time	Medicaid	Independent	Not ever diagnosed	No shots received	1
322	2	0.740463851	Male	39	Metro Area	Low income, low savings	Hispanic	Not married	Not a college graduate	Unemployed	Medicaid	Independent	Not ever diagnosed	No shots received	1
322	3	0.740463851	Male	39	Metro Area	Low income, low savings	Hispanic	Not married	Not a college graduate			Independent
323	1	0.409565546	Male	46	Metro Area	High income, low savings	White, non-Hispanic	Married	Not a college graduate	Full time	Employer	Independent	Not ever diagnosed	No shots received	0
323	2	0.409565546	Male	46	Metro Area	High income, low savings	White, non-Hispanic	Married	Not a college graduate	Full time	Employer	Independent	Not ever diagnosed	Received at least one shot	0
323	3	0.409565546	Male	46	Metro Area	High income, low savings	White, non-Hispanic	Married	Not a college graduate	Full time	Employer	Independent	Not ever diagnosed	Received at least one shot	0
324	1	0.653709368	Female	34	Non-Metro Area	High income, high savings	White, non-Hispanic	Married	College graduate	Part time	Private	Democrat	Not ever diagnosed	No shots received	0
324	2	0.653709368	Female	34	Non-Metro Area	High income, high savings	White, non-Hispanic	Married	College graduate	Part time	Private	Democrat	Not ever diagnosed	Received at least one shot	0
324	3	0.653709368	Female	34	Non-Metro Area	High income, high savings	White, non-Hispanic	Married	College graduate	Part time	Private	Democrat	Ever diagnosed	Received at least one shot	0
325	1	0.245101256	Male	30	Metro Area	Low income, low savings	White, non-Hispanic	Not married	College graduate	Unemployed	Medicaid		Not ever diagnosed	No shots received	0
325	2	0.245101256	Male	30	Metro Area	Low income, low savings	White, non-Hispanic	Not married	College graduate
325	3	0.245101256	Male	30	Metro Area	Low income, low savings	White, non-Hispanic	Not married	College graduate	Part time	Medicaid		Not ever diagnosed	Received at least one shot	0
326	1	0.472920969	Male	53	Metro Area	Low income, low savings	Black, non-Hispanic	Married	Not a college graduate	Full time	Employer	Democrat	Not ever diagnosed	No shots received	0
326	2	0.472920969	Male	53	Metro Area	Low income, low savings	Black, non-Hispanic	Married	Not a college graduate	Part time	Employer	Democrat	Not ever diagnosed	Received at least one shot	0
326	3	0.472920969	Male	53	Metro Area	Low income, low savings	Black, non-Hispanic	Married	Not a college graduate	Full time	Employer	Democrat	Not ever diagnosed	Received at least one shot	0
327	1	0.603877458	Male	29	Metro Area	Low income, low savings	Hispanic	Not married	College graduate	Full time	Employer	Democrat	Not ever diagnosed	No shots received	0
327	2	0.603877458	Male	29	Metro Area	Low income, low savings	Hispanic	Not married	College graduate	Full time	Employer	Democrat	Ever diagnosed	Received at least one shot	1
327	3	0.603877458	Male	29	Metro Area	Low income, low savings	Hispanic	Not married	College graduate	Full time	Employer	Democrat	Ever diagnosed	Received at least one shot	1
328	1	0.887643358	Female	22	Metro Area	High income, high savings	White, non-Hispanic	Not married	Not a college graduate	Unemployed	Private	Independent	Not ever diagnosed	No shots received	1
328	2	0.887643358	Female	22	Metro Area	High income, high savings	White, non-Hispanic	Not married	Not a college graduate	Full time	Private	Independent	Not ever diagnosed	No shots received	1
328	3	0.887643358	Female	22	Metro Area	High income, high savings	White, non-Hispanic	Not married	Not a college graduate	Full time	Private	Independent	Not ever diagnosed	Received at least one shot	0
329	1	3.408574098	Female	19	Metro Area	High income, high savings	Asian, non-Hispanic	Not married	Not a college graduate	Other	Private	Independent	Not ever diagnosed	No shots received	1
329	2	3.408574098	Female	19	Metro Area	High income, high savings	Asian, non-Hispanic	Not married	Not a college graduate	Part time	Private	Independent	Not ever diagnosed	Received at least one shot	0
329	3	3.408574098	Female	19	Metro Area	High income, high savings	Asian, non-Hispanic	Not married	Not a college graduate			Independent
330	1	1.590310255	Male	65	Metro Area	High income, low savings	White, non-Hispanic	Married	College graduate	Retired	Medicare	Democrat	Not ever diagnosed	No shots received	1
330	2	1.590310255	Male	65	Metro Area	High income, low savings	White, non-Hispanic	Married	College graduate	Retired	Medicare	Democrat	Not ever diagnosed	Received at least one shot	0
330	3	1.590310255	Male	65	Metro Area	High income, low savings	White, non-Hispanic	Married	College graduate	Retired	Medicare	Democrat	Not ever diagnosed	Received at least one shot	0
331	1	0.226089567	Female	38	Metro Area	High income, low savings	White, non-Hispanic	Not married	Not a college graduate	Full time	Employer	Democrat	Not ever diagnosed	No shots received	0
331	2	0.226089567	Female	38	Metro Area	High income, low savings	White, non-Hispanic	Not married	Not a college graduate	Full time	Employer	Democrat	Not ever diagnosed	Received at least one shot	0
331	3	0.226089567	Female	38	Metro Area	High income, low savings	White, non-Hispanic	Not married	Not a college graduate	Full time	Employer	Democrat	Ever diagnosed	Received at least one shot	0
332	1	0.411094284	Male	53	Metro Area	High income, high savings	White, non-Hispanic	Not married	Not a college graduate	Full time	Private	Independent	Not ever diagnosed	No shots received	0
332	2	0.411094284	Male	53	Metro Area	High income, high savings	White, non-Hispanic	Not married	Not a college graduate	Full time	Employer	Independent	Not ever diagnosed	No shots received	0
332	3	0.411094284	Male	53	Metro Area	High income, high savings	White, non-Hispanic	Not married	Not a college graduate	Full time	Employer	Independent	Not ever diagnosed	Received at least one shot	0
333	1	0.669089949	Male	25	Metro Area	Low income, high savings	Black, non-Hispanic	Not married	Not a college graduate	Unemployed	Medicaid	Democrat	Not ever diagnosed	No shots received	0
333	2	0.669089949	Male	25	Metro Area	Low income, high savings	Black, non-Hispanic	Not married	Not a college graduate	Other	Medicaid	Democrat	Not ever diagnosed	No shots received	1
333	3	0.669089949	Male	25	Metro Area	Low income, high savings	Black, non-Hispanic	Not married	Not a college graduate			Democrat
334	1	0.785274923	Male	30	Metro Area	Low income, low savings	White, non-Hispanic	Married	College graduate	Full time	Employer	Independent	Not ever diagnosed	No shots received	0
334	2	0.785274923	Male	30	Metro Area	Low income, low savings	White, non-Hispanic	Married	College graduate	Full time	Employer	Independent	Not ever diagnosed	No shots received	0
334	3	0.785274923	Male	30	Metro Area	Low income, low savings	White, non-Hispanic	Married	College graduate	Full time	Employer	Independent	Not ever diagnosed	Received at least one shot	0
335	1	0.606048774	Male	30	Metro Area	Low income, low savings	White, non-Hispanic	Married	Not a college graduate	Unemployed	None	None of these	Not ever diagnosed	No shots received	0
335	2	0.606048774	Male	30	Metro Area	Low income, low savings	White, non-Hispanic	Married	Not a college graduate	Part time	None	None of these	Not ever diagnosed	No shots received	0
335	3	0.606048774	Male	30	Metro Area	Low income, low savings	White, non-Hispanic	Married	Not a college graduate	Part time	None	None of these	Ever diagnosed	No shots received	0
336	1	0.658797704	Female	41	Metro Area	Low income, low savings	White, non-Hispanic	Not married	Not a college graduate	Other	Medicaid	Independent	Not ever diagnosed	No shots received	0
336	2	0.658797704	Female	41	Metro Area	Low income, low savings	White, non-Hispanic	Not married	Not a college graduate	Other	None	Independent	Not ever diagnosed	No shots received	1
336	3	0.658797704	Female	41	Metro Area	Low income, low savings	White, non-Hispanic	Not married	Not a college graduate	Other	Medicaid	Independent	Not ever diagnosed	Received at least one shot	1
337	1	0.665494934	Female	22	Metro Area	Low income, low savings	Hispanic	Not married	Not a college graduate	Part time	Medicaid	Democrat	Not ever diagnosed	No shots received	0
337	2	0.665494934	Female	22	Metro Area	Low income, low savings	Hispanic	Not married	Not a college graduate	Other	Medicaid	Democrat	Not ever diagnosed	Received at least one shot	0
337	3	0.665494934	Female	22	Metro Area	Low income, low savings	Hispanic	Not married	Not a college graduate	Other	Medicaid	Democrat	Not ever diagnosed	Received at least one shot	0
338	1	0.382943495	Male	49	Non-Metro Area	High income, high savings	White, non-Hispanic	Married	Not a college graduate	Full time	Employer	Republican	Not ever diagnosed	No shots received	0
338	2	0.382943495	Male	49	Non-Metro Area	High income, high savings	White, non-Hispanic	Married	Not a college graduate	Full time	Employer	Republican	Not ever diagnosed	Received at least one shot	0
338	3	0.382943495	Male	49	Non-Metro Area	High income, high savings	White, non-Hispanic	Married	Not a college graduate			Republican
339	1	0.588057094	Female	34	Metro Area	Low income, low savings	Hispanic	Married	Not a college graduate	Unemployed	Medicaid	Independent	Not ever diagnosed	No shots received	1
339	2	0.588057094	Female	34	Metro Area	Low income, low savings	Hispanic	Married	Not a college graduate	Unemployed	Medicaid	Independent	Not ever diagnosed	Received at least one shot	1
339	3	0.588057094	Female	34	Metro Area	Low income, low savings	Hispanic	Married	Not a college graduate	Unemployed	Medicaid	Independent	Ever diagnosed	Received at least one shot	1
340	1	0.749783384	Male	52	Non-Metro Area	High income, high savings	White, non-Hispanic	Married	College graduate	Part time	Employer	Democrat	Not ever diagnosed	No shots received	0
340	2	0.749783384	Male	52	Non-Metro Area	High income, high savings	White, non-Hispanic	Married	College graduate	Full time	Employer	Democrat	Not ever diagnosed	Received at least one shot	0
340	3	0.749783384	Male	52	Non-Metro Area	High income, high savings	White, non-Hispanic	Married	College graduate	Other	Employer	Democrat	Not ever diagnosed	Received at least one shot	0
341	1	1.316344286	Male	29	Metro Area		White, non-Hispanic	Not married	College graduate	Other	Other	Democrat	Not ever diagnosed	No shots received	1
341	2	1.316344286	Male	29	Metro Area		White, non-Hispanic	Not married	College graduate	Other	Other	Democrat	Not ever diagnosed	No shots received
341	3	1.316344286	Male	29	Metro Area		White, non-Hispanic	Not married	College graduate	Unemployed	Medicare	Democrat	Not ever diagnosed	Received at least one shot
342	1	.7306159894000001	Female	61	Metro Area	Low income, low savings	Hispanic	Not married	Not a college graduate	Other	Other	Independent	Not ever diagnosed	No shots received	0
342	2	.7306159894000001	Female	61	Metro Area	Low income, low savings	Hispanic	Not married	Not a college graduate	Other	Other	Independent	Not ever diagnosed	Received at least one shot	0
342	3	.7306159894000001	Female	61	Metro Area	Low income, low savings	Hispanic	Not married	Not a college graduate	Other	Other	Independent	Not ever diagnosed	Received at least one shot	0
343	1	0.438305258	Male	46	Metro Area	High income, high savings	White, non-Hispanic	Married	College graduate	Unemployed	Employer	Democrat	Not ever diagnosed	No shots received	0
343	2	0.438305258	Male	46	Metro Area	High income, high savings	White, non-Hispanic	Married	College graduate	Unemployed	Employer	Democrat	Ever diagnosed	No shots received	1
343	3	0.438305258	Male	46	Metro Area	High income, high savings	White, non-Hispanic	Married	College graduate			Democrat
344	1	1.58762386	Male	57	Metro Area	Low income, high savings	White, non-Hispanic	Married	Not a college graduate	Full time	Employer	Republican	Not ever diagnosed	No shots received	1
344	2	1.58762386	Male	57	Metro Area	Low income, high savings	White, non-Hispanic	Married	Not a college graduate	Full time	Employer	Republican	Not ever diagnosed	No shots received	1
344	3	1.58762386	Male	57	Metro Area	Low income, high savings	White, non-Hispanic	Married	Not a college graduate	Full time	Employer	Republican	Not ever diagnosed	No shots received	0
345	1	0.303172611	Male	69	Metro Area	Low income, low savings	White, non-Hispanic	Not married	Not a college graduate	Retired	Medicare	Independent	Not ever diagnosed	No shots received	0
345	2	0.303172611	Male	69	Metro Area	Low income, low savings	White, non-Hispanic	Not married	Not a college graduate	Retired	Medicare	Independent	Not ever diagnosed	No shots received	0
345	3	0.303172611	Male	69	Metro Area	Low income, low savings	White, non-Hispanic	Not married	Not a college graduate	Retired	Medicare	Independent	Not ever diagnosed	Received at least one shot	0
346	1	0.56731937	Female	49	Metro Area	High income, high savings	White, non-Hispanic	Married	College graduate	Full time	Employer	Democrat	Not ever diagnosed	No shots received	1
346	2	0.56731937	Female	49	Metro Area	High income, high savings	White, non-Hispanic	Married	College graduate	Full time	Employer	Democrat	Not ever diagnosed	Received at least one shot	0
346	3	0.56731937	Female	49	Metro Area	High income, high savings	White, non-Hispanic	Married	College graduate	Full time	Employer	Democrat	Not ever diagnosed	Received at least one shot	0
347	1	0.415567833	Male	68	Metro Area	High income, high savings	White, non-Hispanic	Married	Not a college graduate	Full time	Medicare	Republican	Not ever diagnosed	No shots received	0
347	2	0.415567833	Male	68	Metro Area	High income, high savings	White, non-Hispanic	Married	Not a college graduate	Retired	Medicare	Republican	Not ever diagnosed	Received at least one shot	0
347	3	0.415567833	Male	68	Metro Area	High income, high savings	White, non-Hispanic	Married	Not a college graduate	Retired	Medicare	Republican	Not ever diagnosed	Received at least one shot	0
348	1	0.558363135	Male	32	Non-Metro Area	Low income, low savings	White, non-Hispanic	Not married	Not a college graduate	Part time	Private	Democrat	Not ever diagnosed	No shots received	1
348	2	0.558363135	Male	32	Non-Metro Area	Low income, low savings	White, non-Hispanic	Not married	Not a college graduate	Part time	None	Democrat	Not ever diagnosed	No shots received	1
348	3	0.558363135	Male	32	Non-Metro Area	Low income, low savings	White, non-Hispanic	Not married	Not a college graduate			Democrat
349	1	2.217219155	Male	51	Non-Metro Area	High income, low savings	Hispanic	Married	Not a college graduate	Full time	Employer	Republican	Not ever diagnosed	No shots received	0
349	2	2.217219155	Male	51	Non-Metro Area	High income, low savings	Hispanic	Married	Not a college graduate	Full time	Employer	Republican	Ever diagnosed	Received at least one shot	0
349	3	2.217219155	Male	51	Non-Metro Area	High income, low savings	Hispanic	Married	Not a college graduate	Full time	Employer	Republican	Ever diagnosed	Received at least one shot	0
350	1	0.870987302	Male	53	Metro Area	Low income, low savings	White, non-Hispanic	Married	Not a college graduate	Other	Private	Republican	Not ever diagnosed	No shots received	1
350	2	0.870987302	Male	53	Metro Area	Low income, low savings	White, non-Hispanic	Married	Not a college graduate	Other	Private	Republican	Not ever diagnosed	Received at least one shot	1
350	3	0.870987302	Male	53	Metro Area	Low income, low savings	White, non-Hispanic	Married	Not a college graduate	Other	Private	Republican	Not ever diagnosed	Received at least one shot	0
351	1	1.052032102	Male	47	Non-Metro Area	Low income, low savings	White, non-Hispanic	Married	College graduate	Unemployed	Medicaid	Democrat	Not ever diagnosed	No shots received	0
351	2	1.052032102	Male	47	Non-Metro Area	Low income, low savings	White, non-Hispanic	Married	College graduate	Other	Medicaid	Democrat	Not ever diagnosed	No shots received	0
351	3	1.052032102	Male	47	Non-Metro Area	Low income, low savings	White, non-Hispanic	Married	College graduate	Other	Medicaid	Democrat	Not ever diagnosed	Received at least one shot	1
352	1	0.362891855	Female	26	Metro Area	Low income, low savings	Hispanic	Not married	Not a college graduate	Unemployed	Private	None of these	Not ever diagnosed	No shots received	1
352	2	0.362891855	Female	26	Metro Area	Low income, low savings	Hispanic	Not married	Not a college graduate	Other	Medicaid	None of these	Not ever diagnosed	No shots received	0
352	3	0.362891855	Female	26	Metro Area	Low income, low savings	Hispanic	Not married	Not a college graduate	Other	Medicaid	None of these	Ever diagnosed	Received at least one shot	0
353	1	0.755121306	Male	34	Metro Area	Low income, low savings	White, non-Hispanic	Not married	College graduate	Full time	Medicaid	Democrat	Not ever diagnosed	No shots received	1
353	2	0.755121306	Male	34	Metro Area	Low income, low savings	White, non-Hispanic	Not married	College graduate	Unemployed	Medicaid	Democrat	Not ever diagnosed	Received at least one shot	0
353	3	0.755121306	Male	34		Low income, low savings	White, non-Hispanic					Democrat
354	1	1.64160048	Female	63	Metro Area	High income, high savings	White, non-Hispanic	Married	College graduate	Retired	Employer	Republican	Not ever diagnosed	No shots received	0
354	2	1.64160048	Female	63	Metro Area	High income, high savings	White, non-Hispanic	Married	College graduate	Retired	Employer	Republican	Not ever diagnosed	Received at least one shot	1
354	3	1.64160048	Female	63	Metro Area	High income, high savings	White, non-Hispanic	Married	College graduate	Retired	Employer	Republican	Not ever diagnosed	Received at least one shot	1
355	1	0.463515549	Female	54	Metro Area	Low income, low savings	White, non-Hispanic	Not married	Not a college graduate	Full time	Private	Independent	Not ever diagnosed	No shots received	1
355	2	0.463515549	Female	54	Metro Area	Low income, low savings	White, non-Hispanic	Not married	Not a college graduate	Full time	Private	Independent	Not ever diagnosed	No shots received	1
355	3	0.463515549	Female	54	Metro Area	Low income, low savings	White, non-Hispanic	Not married	Not a college graduate	Full time	Employer	Independent	Not ever diagnosed	Received at least one shot	1
356	1	0.375758194	Male	64	Metro Area	High income, high savings	White, non-Hispanic	Married	Not a college graduate	Retired	Private	Independent	Not ever diagnosed	No shots received	0
356	2	0.375758194	Male	64	Metro Area	High income, high savings	White, non-Hispanic	Married	Not a college graduate	Retired	Private	Independent	Not ever diagnosed	Received at least one shot	0
356	3	0.375758194	Male	64	Metro Area	High income, high savings	White, non-Hispanic	Married	Not a college graduate	Retired	Medicare	Independent	Not ever diagnosed	Received at least one shot	0
357	1	2.451720101	Female	54	Metro Area	Low income, low savings	White, non-Hispanic	Married	Not a college graduate	Unemployed	Medicaid	Democrat	Not ever diagnosed	No shots received	1
357	2	2.451720101	Female	54	Metro Area	Low income, low savings	White, non-Hispanic	Married	Not a college graduate	Other	Medicaid	Democrat	Not ever diagnosed	No shots received	1
357	3	2.451720101	Female	54	Metro Area	Low income, low savings	White, non-Hispanic	Married	Not a college graduate	Other	Medicaid	Democrat	Not ever diagnosed	Received at least one shot	0
358	1	0.364059368	Female	32	Metro Area	Low income, low savings	White, non-Hispanic	Not married	Not a college graduate	Unemployed	Medicaid	Democrat	Not ever diagnosed	No shots received	0
358	2	0.364059368	Female	32	Metro Area	Low income, low savings	White, non-Hispanic	Not married	Not a college graduate	Full time	Medicaid	Democrat	Not ever diagnosed	No shots received	1
358	3	0.364059368	Female	32	Metro Area	Low income, low savings	White, non-Hispanic	Not married	Not a college graduate			Democrat
359	1	0.375891929	Female	32	Metro Area	High income, low savings	White, non-Hispanic	Married	Not a college graduate	Part time	Private	Republican	Not ever diagnosed	No shots received	0
359	2	0.375891929	Female	32	Metro Area	High income, low savings	White, non-Hispanic	Married	Not a college graduate	Full time	None	Republican	Not ever diagnosed	No shots received	0
359	3	0.375891929	Female	32	Metro Area	High income, low savings	White, non-Hispanic	Married	Not a college graduate	Full time	Employer	Republican	Ever diagnosed	No shots received	0
360	1	0.355935301	Male	30	Metro Area	Low income, low savings	White, non-Hispanic	Married	College graduate	Full time	Employer		Not ever diagnosed	No shots received	0
360	2	0.355935301	Male	30	Metro Area	Low income, low savings	White, non-Hispanic	Married	College graduate				Not ever diagnosed	No shots received
360	3	0.355935301	Male	30	Metro Area	Low income, low savings	White, non-Hispanic	Married	College graduate	Full time	Employer		Ever diagnosed	No shots received	0
361	1	1.472694866	Male	48	Metro Area		White, non-Hispanic	Married	College graduate	Full time	Employer	Independent	Not ever diagnosed	No shots received	0
361	2	1.472694866	Male	48	Metro Area		White, non-Hispanic	Married	College graduate	Full time	Employer	Independent	Not ever diagnosed	Received at least one shot	0
361	3	1.472694866	Male	48	Metro Area		White, non-Hispanic	Married	College graduate	Full time	Employer	Independent	Not ever diagnosed	Received at least one shot	0
362	1	1.024563782	Female	42	Non-Metro Area	High income, low savings	White, non-Hispanic	Married	Not a college graduate	Other	None	Republican	Not ever diagnosed	No shots received	1
362	2	1.024563782	Female	42	Non-Metro Area	High income, low savings	White, non-Hispanic	Married	Not a college graduate	Other	Other	Republican	Not ever diagnosed	No shots received	1
362	3	1.024563782	Female	42	Non-Metro Area	High income, low savings	White, non-Hispanic	Married	Not a college graduate	Other	None	Republican	Not ever diagnosed	No shots received	0
363	1	4.542419999	Male	21	Non-Metro Area	Low income, low savings	Other or multiple races	Not married	Not a college graduate	Full time	Private	Independent	Not ever diagnosed	No shots received	0
363	2	4.542419999	Male	21	Non-Metro Area	Low income, low savings	Other or multiple races	Not married	Not a college graduate	Full time	Medicare	Independent	Not ever diagnosed	No shots received	1
363	3	4.542419999	Male	21	Non-Metro Area	Low income, low savings	Other or multiple races	Not married	Not a college graduate	Unemployed	None	Independent	Ever diagnosed	Received at least one shot	1
364	1	0.532291976	Female	27	Metro Area	High income, high savings	White, non-Hispanic	Married	Not a college graduate	Full time	Employer	Democrat	Not ever diagnosed	No shots received	1
364	2	0.532291976	Female	27	Metro Area	High income, high savings	White, non-Hispanic	Married	Not a college graduate	Full time	Employer	Democrat	Not ever diagnosed	Received at least one shot	1
364	3	0.532291976	Female	27	Metro Area	High income, high savings	White, non-Hispanic	Married	Not a college graduate	Full time	Employer	Democrat	Not ever diagnosed	Received at least one shot	1
365	1	1.313729326	Male	24	Metro Area	Low income, high savings	White, non-Hispanic	Married	Not a college graduate	Full time	Employer		Not ever diagnosed	No shots received	0
365	2	1.313729326	Male	24	Metro Area	Low income, high savings	White, non-Hispanic	Married	Not a college graduate
365	3	1.313729326	Male	24	Metro Area	Low income, high savings	White, non-Hispanic	Married	Not a college graduate	Full time	Private		Not ever diagnosed	Received at least one shot	0
366	1	0.755123614	Male	23	Metro Area	Low income, low savings	Hispanic	Not married	Not a college graduate	Unemployed	Medicaid	Democrat	Not ever diagnosed	No shots received	1
366	2	0.755123614	Male	23	Metro Area	Low income, low savings	Hispanic	Not married	Not a college graduate	Unemployed	Medicare	Democrat	Ever diagnosed	No shots received	1
366	3	0.755123614	Male	23	Metro Area	Low income, low savings	Hispanic	Not married	Not a college graduate			Democrat
367	1	0.4972888	Female	28	Metro Area	High income, low savings	Hispanic	Not married	Not a college graduate	Part time	Private	Independent	Not ever diagnosed	No shots received	0
367	2	0.4972888	Female	28	Metro Area	High income, low savings	Hispanic	Not married	Not a college graduate	Part time	Private	Independent	Not ever diagnosed	No shots received	0
367	3	0.4972888	Female	28	Metro Area	High income, low savings	Hispanic	Not married	Not a college graduate	Part time	Private	Independent	Not ever diagnosed	Received at least one shot	0
368	1	0.898063316	Male	73	Metro Area	Low income, low savings	White, non-Hispanic	Married	Not a college graduate	Retired	Employer	Democrat	Not ever diagnosed	No shots received	1
368	2	0.898063316	Male	73	Metro Area	Low income, low savings	White, non-Hispanic	Married	Not a college graduate	Retired	Employer	Democrat	Not ever diagnosed	Received at least one shot	1
368	3	0.898063316	Male	73	Metro Area	Low income, low savings	White, non-Hispanic	Married	Not a college graduate	Retired	Employer	Democrat	Not ever diagnosed	Received at least one shot	1
369	1	1.294800904	Female	50	Metro Area	Low income, low savings	White, non-Hispanic	Not married	College graduate	Full time	Employer	Independent	Not ever diagnosed	No shots received	1
369	2	1.294800904	Female	50	Metro Area	Low income, low savings	White, non-Hispanic	Not married	College graduate	Full time	Employer	Independent	Not ever diagnosed	Received at least one shot	0
369	3	1.294800904	Female	50	Metro Area	Low income, low savings	White, non-Hispanic	Not married	College graduate	Full time	Employer	Independent	Not ever diagnosed	Received at least one shot	1
370	1	0.717773863	Male	67	Metro Area	Low income, low savings	Black, non-Hispanic	Not married	Not a college graduate	Part time	Medicare	Independent	Not ever diagnosed	No shots received	0
370	2	0.717773863	Male	67	Metro Area	Low income, low savings	Black, non-Hispanic	Not married	Not a college graduate	Full time	Medicare	Independent	Not ever diagnosed	Received at least one shot	0
370	3	0.717773863	Male	67	Metro Area	Low income, low savings	Black, non-Hispanic	Not married	Not a college graduate	Full time	Medicare	Independent	Not ever diagnosed	Received at least one shot	0
371	1	1.482155331	Male	53	Non-Metro Area	Low income, low savings	White, non-Hispanic	Married	Not a college graduate	Part time	Private	Republican	Not ever diagnosed	No shots received	0
371	2	1.482155331	Male	53	Non-Metro Area	Low income, low savings	White, non-Hispanic	Married	Not a college graduate	Part time	Private	Republican	Not ever diagnosed	No shots received	0
371	3	1.482155331	Male	53	Non-Metro Area	Low income, low savings	White, non-Hispanic	Married	Not a college graduate	Other	Private	Republican	Ever diagnosed	No shots received	0
372	1	1.171224859	Male	53	Metro Area	High income, high savings	White, non-Hispanic	Married	College graduate	Retired	Employer	Democrat	Not ever diagnosed	No shots received	0
372	2	1.171224859	Male	53	Metro Area	High income, high savings	White, non-Hispanic	Married	College graduate	Retired	Employer	Democrat	Not ever diagnosed	Received at least one shot	0
372	3	1.171224859	Male	53	Metro Area	High income, high savings	White, non-Hispanic	Married	College graduate	Retired	Employer	Democrat	Not ever diagnosed	Received at least one shot	0
373	1	0.875190041	Male	43	Metro Area	Low income, low savings	Other or multiple races	Not married	Not a college graduate	Full time	Other	None of these	Not ever diagnosed	No shots received	0
373	2	0.875190041	Male	43	Metro Area	Low income, low savings	Other or multiple races	Not married	Not a college graduate	Full time	Other	None of these	Ever diagnosed	Received at least one shot	1
373	3	0.875190041	Male	43	Metro Area	Low income, low savings	Other or multiple races	Not married	Not a college graduate	Full time	Other	None of these	Ever diagnosed	Received at least one shot
374	1	0.318459907	Female	31	Metro Area	Low income, low savings	Hispanic	Married	Not a college graduate	Unemployed	Employer	Independent	Not ever diagnosed	No shots received	1
374	2	0.318459907	Female	31	Metro Area	Low income, low savings	Hispanic	Married	Not a college graduate	Full time	Employer	Independent	Not ever diagnosed	Received at least one shot	1
374	3	0.318459907	Female	31	Metro Area	Low income, low savings	Hispanic	Married	Not a college graduate	Full time	Employer	Independent	Not ever diagnosed	Received at least one shot	0
375	1	0.640141118	Female	56	Metro Area	Low income, high savings	White, non-Hispanic	Not married	College graduate	Full time	Employer	Republican	Not ever diagnosed	No shots received	0
375	2	0.640141118	Female	56	Metro Area	Low income, high savings	White, non-Hispanic	Not married	College graduate	Full time	Employer	Republican	Not ever diagnosed	No shots received	0
375	3	0.640141118	Female	56	Metro Area	Low income, high savings	White, non-Hispanic	Not married	College graduate	Full time	Employer	Republican	Not ever diagnosed	No shots received	0
376	1	0.195152262	Female	33	Metro Area	Low income, low savings	Black, non-Hispanic	Not married	Not a college graduate	Unemployed	Medicaid	Democrat	Not ever diagnosed	No shots received	0
376	2	0.195152262	Female	33	Metro Area	Low income, low savings	Black, non-Hispanic	Not married	Not a college graduate	Other	Medicaid	Democrat	Not ever diagnosed	No shots received	1
376	3	0.195152262	Female	33	Metro Area	Low income, low savings	Black, non-Hispanic	Not married	Not a college graduate	Unemployed	Medicaid	Democrat	Not ever diagnosed	Received at least one shot	1
377	1	2.729038646	Male	27	Metro Area	Low income, low savings	Hispanic	Married	Not a college graduate	Full time	Other	Republican	Not ever diagnosed	No shots received	0
377	2	2.729038646	Male	27	Metro Area	Low income, low savings	Hispanic	Married	Not a college graduate	Full time	Employer	Republican	Ever diagnosed	No shots received	0
377	3	2.729038646	Male	27	Metro Area	Low income, low savings	Hispanic	Married	Not a college graduate	Full time	Employer	Republican	Ever diagnosed	Received at least one shot	1
378	1	1.407550996	Female	57	Metro Area	Low income, low savings	Black, non-Hispanic	Not married	Not a college graduate	Full time	None	Democrat	Not ever diagnosed	No shots received	1
378	2	1.407550996	Female	57	Metro Area	Low income, low savings	Black, non-Hispanic	Not married	Not a college graduate	Unemployed	None	Democrat	Not ever diagnosed	No shots received	1
378	3	1.407550996	Female	57	Metro Area	Low income, low savings	Black, non-Hispanic	Not married	Not a college graduate	Full time	None	Democrat	Ever diagnosed	Received at least one shot	1
379	1	.9276865614000001	Female	62	Metro Area	Low income, high savings	White, non-Hispanic	Not married	Not a college graduate	Retired	Private	Democrat	Not ever diagnosed	No shots received	0
379	2	.9276865614000001	Female	62	Non-Metro Area	Low income, high savings	White, non-Hispanic	Not married	Not a college graduate	Retired	Other	Democrat	Not ever diagnosed	No shots received	0
379	3	.9276865614000001	Female	62	Non-Metro Area	Low income, high savings	White, non-Hispanic	Not married	Not a college graduate	Retired	Medicare	Democrat	Not ever diagnosed	Received at least one shot	0
380	1	0.785412642	Male	71	Metro Area	Low income, low savings	Hispanic	Not married	Not a college graduate	Full time	Medicare	Independent	Not ever diagnosed	No shots received
380	2	0.785412642	Male	71	Metro Area	Low income, low savings	Hispanic	Not married	Not a college graduate	Retired	Medicaid	Independent	Not ever diagnosed	Received at least one shot	1
380	3	0.785412642	Male	71	Metro Area	Low income, low savings	Hispanic	Not married	Not a college graduate	Retired	None	Independent	Not ever diagnosed	Received at least one shot	1
381	1	0.625844676	Female	28	Metro Area	High income, low savings	White, non-Hispanic	Married	College graduate	Full time	Employer		Not ever diagnosed	No shots received	0
381	2	0.625844676	Female	28	Metro Area	High income, low savings	White, non-Hispanic	Married	College graduate
381	3	0.625844676	Female	28	Metro Area	High income, low savings	White, non-Hispanic	Married	College graduate	Full time	Employer		Not ever diagnosed	Received at least one shot	1
382	1	1.044986854	Female	63	Metro Area	High income, high savings	Black, non-Hispanic	Married	Not a college graduate	Full time	Employer	Democrat	Not ever diagnosed	No shots received	0
382	2	1.044986854	Female	63	Metro Area	High income, high savings	Black, non-Hispanic	Married	Not a college graduate	Full time	Employer	Democrat	Not ever diagnosed	Received at least one shot	0
382	3	1.044986854	Female	63	Metro Area	High income, high savings	Black, non-Hispanic	Married	Not a college graduate			Democrat
383	1	0.980919134	Female	49	Metro Area	High income, low savings	White, non-Hispanic	Married	College graduate	Full time	Employer	Democrat	Not ever diagnosed	No shots received	0
383	2	0.980919134	Female	49	Metro Area	High income, low savings	White, non-Hispanic	Married	College graduate	Full time	Employer	Democrat	Not ever diagnosed	No shots received	0
383	3	0.980919134	Female	49	Metro Area	High income, low savings	White, non-Hispanic	Married	College graduate	Full time	Employer	Democrat	Not ever diagnosed	Received at least one shot	0
384	1	1.891295605	Female	47	Metro Area	Low income, low savings	Black, non-Hispanic	Not married	Not a college graduate	Full time	None	Democrat	Not ever diagnosed	No shots received	0
384	2	1.891295605	Female	47	Metro Area	Low income, low savings	Black, non-Hispanic	Not married	Not a college graduate	Full time	None	Democrat	Not ever diagnosed	Received at least one shot	0
384	3	1.891295605	Female	47	Metro Area	Low income, low savings	Black, non-Hispanic	Not married	Not a college graduate	Full time	None	Democrat	Not ever diagnosed	Received at least one shot
385	1	0.306223816	Female	33	Metro Area	High income, high savings	White, non-Hispanic	Not married	Not a college graduate	Other	Employer	Independent	Not ever diagnosed	No shots received	0
385	2	0.306223816	Female	33	Metro Area	High income, high savings	White, non-Hispanic	Not married	Not a college graduate	Full time	Employer	Independent	Not ever diagnosed	No shots received	0
385	3	0.306223816	Female	33	Metro Area	High income, high savings	White, non-Hispanic	Not married	Not a college graduate	Full time	Employer	Independent	Ever diagnosed	Received at least one shot	0
386	1	1.877119969	Female	56	Metro Area	Low income, low savings	White, non-Hispanic	Not married	College graduate	Retired	Medicare		Not ever diagnosed	No shots received	0
386	2	1.877119969	Female	56	Metro Area	Low income, low savings	White, non-Hispanic	Not married	College graduate
386	3	1.877119969	Female	56	Metro Area	Low income, low savings	White, non-Hispanic	Not married	College graduate	Other	Medicare		Not ever diagnosed	Received at least one shot	0
387	1	0.978944803	Male	59	Non-Metro Area	Low income, high savings	White, non-Hispanic	Not married	Not a college graduate	Retired	Private	Independent	Not ever diagnosed	No shots received	0
387	2	0.978944803	Male	59	Non-Metro Area	Low income, high savings	White, non-Hispanic	Not married	Not a college graduate	Retired	Employer	Independent	Not ever diagnosed	Received at least one shot	1
387	3	0.978944803	Male	59	Non-Metro Area	Low income, high savings	White, non-Hispanic	Not married	Not a college graduate	Retired	Employer	Independent	Not ever diagnosed	Received at least one shot	0
388	1	1.096960881	Female	55	Metro Area	Low income, high savings	White, non-Hispanic	Not married	College graduate	Retired	None	Independent	Not ever diagnosed	No shots received	0
388	2	1.096960881	Female	55	Metro Area	Low income, high savings	White, non-Hispanic	Not married	College graduate	Retired	None	Independent	Not ever diagnosed	Received at least one shot	0
388	3	1.096960881	Female	55	Metro Area	Low income, high savings	White, non-Hispanic	Not married	College graduate	Retired	None	Independent	Not ever diagnosed	Received at least one shot	0
389	1	0.423141139	Male	75	Metro Area	High income, high savings	White, non-Hispanic	Married	Not a college graduate	Retired	Medicare	Democrat	Not ever diagnosed	No shots received	0
389	2	0.423141139	Male	75	Metro Area	High income, high savings	White, non-Hispanic	Married	Not a college graduate	Retired	Medicare	Democrat	Not ever diagnosed	Received at least one shot	0
389	3	0.423141139	Male	75	Metro Area	High income, high savings	White, non-Hispanic	Married	Not a college graduate	Retired	Medicare	Democrat	Not ever diagnosed	Received at least one shot
390	1	3.023231651	Female	58	Metro Area	Low income, low savings	Black, non-Hispanic	Married	College graduate	Other	Medicare	Independent	Not ever diagnosed	No shots received	0
390	2	3.023231651	Female	58	Metro Area	Low income, low savings	Black, non-Hispanic	Married	College graduate	Other	Medicare	Independent	Not ever diagnosed	No shots received
390	3	3.023231651	Female	58	Metro Area	Low income, low savings	Black, non-Hispanic	Married	College graduate	Other	Medicare	Independent	Not ever diagnosed	Received at least one shot	0
391	1	1.07862153	Male	33	Metro Area	High income, high savings	White, non-Hispanic	Not married	College graduate	Full time	Employer	Democrat	Not ever diagnosed	No shots received	0
391	2	1.07862153	Male	33	Metro Area	High income, high savings	White, non-Hispanic	Not married	College graduate	Full time	Employer	Democrat	Not ever diagnosed	Received at least one shot	0
391	3	1.07862153	Male	33	Metro Area	High income, high savings	White, non-Hispanic	Not married	College graduate	Full time	Employer	Democrat	Not ever diagnosed	Received at least one shot	0
392	1	1.188188697	Female	43	Metro Area	Low income, low savings	White, non-Hispanic	Married	Not a college graduate	Unemployed	Employer	None of these	Not ever diagnosed	No shots received	0
392	2	1.188188697	Female	43	Metro Area	Low income, low savings	White, non-Hispanic	Married	Not a college graduate	Full time	Employer	None of these	Ever diagnosed	Received at least one shot	1
392	3	1.188188697	Female	43	Metro Area	Low income, low savings	White, non-Hispanic	Married	Not a college graduate			None of these
393	1	0.698402784	Male	43	Metro Area	High income, high savings	White, non-Hispanic	Married	Not a college graduate	Full time	Employer	Democrat	Not ever diagnosed	No shots received	0
393	2	0.698402784	Male	43	Metro Area	High income, high savings	White, non-Hispanic	Married	Not a college graduate	Full time	Employer	Democrat	Not ever diagnosed	No shots received
393	3	0.698402784	Male	43	Metro Area	High income, high savings	White, non-Hispanic	Married	Not a college graduate	Full time	Employer	Democrat	Ever diagnosed	Received at least one shot	0
394	1	1.651494936	Male	24	Non-Metro Area	High income, high savings	White, non-Hispanic	Not married	College graduate	Full time	Private	Independent	Not ever diagnosed	No shots received	0
394	2	1.651494936	Male	24	Non-Metro Area	High income, high savings	White, non-Hispanic	Not married	College graduate	Full time	Employer	Independent	Not ever diagnosed	No shots received	1
394	3	1.651494936	Male	24	Metro Area	High income, high savings	White, non-Hispanic	Not married	College graduate	Full time	Employer	Independent	Not ever diagnosed	Received at least one shot	0
395	1	1.089617121	Female	71	Non-Metro Area	Low income, high savings	White, non-Hispanic	Not married	Not a college graduate	Retired	Medicare	Democrat	Not ever diagnosed	No shots received	0
395	2	1.089617121	Female	71	Non-Metro Area	Low income, high savings	White, non-Hispanic	Not married	Not a college graduate	Retired	Medicare	Democrat	Not ever diagnosed	Received at least one shot	0
395	3	1.089617121	Female	71	Non-Metro Area	Low income, high savings	White, non-Hispanic	Not married	Not a college graduate	Retired	Medicare	Democrat	Not ever diagnosed	Received at least one shot	0
396	1	1.104003118	Female	78	Metro Area	Low income, low savings	Other or multiple races	Married	Not a college graduate	Part time	Medicare	Democrat	Not ever diagnosed	No shots received	0
396	2	1.104003118	Female	78	Metro Area	Low income, low savings	Other or multiple races	Married	Not a college graduate	Retired	Medicare	Democrat	Not ever diagnosed	Received at least one shot	0
396	3	1.104003118	Female	78	Metro Area	Low income, low savings	Other or multiple races	Married	Not a college graduate	Retired	Medicare	Democrat	Not ever diagnosed	Received at least one shot	0
397	1	0.405759741	Male	51	Metro Area	Low income, high savings	White, non-Hispanic	Married	Not a college graduate	Unemployed	Private	Republican	Not ever diagnosed	No shots received	0
397	2	0.405759741	Male	51	Metro Area	Low income, high savings	White, non-Hispanic	Married	Not a college graduate	Other	Private	Republican	Not ever diagnosed	No shots received	0
397	3	0.405759741	Male	51	Metro Area	Low income, high savings	White, non-Hispanic	Married	Not a college graduate	Unemployed	Private	Republican	Not ever diagnosed	Received at least one shot	0
398	1	0.172436807	Female	30	Metro Area	Low income, low savings	Hispanic	Not married	Not a college graduate	Unemployed	None	Independent	Not ever diagnosed	No shots received
398	2	0.172436807	Female	30	Metro Area	Low income, low savings	Hispanic	Not married	Not a college graduate	Other	None	Independent	Not ever diagnosed	No shots received	1
398	3	0.172436807	Female	30	Metro Area	Low income, low savings	Hispanic	Not married	Not a college graduate	Unemployed	None	Independent	Not ever diagnosed	No shots received	0
399	1	0.788215481	Male	76	Metro Area	High income, high savings	White, non-Hispanic	Married	Not a college graduate	Retired	Medicare	Independent	Not ever diagnosed	No shots received	0
399	2	0.788215481	Male	76	Metro Area	High income, high savings	White, non-Hispanic	Married	Not a college graduate	Retired	Medicare	Independent	Not ever diagnosed	Received at least one shot	0
399	3	0.788215481	Male	76	Metro Area	High income, high savings	White, non-Hispanic	Married	Not a college graduate	Retired	Medicare	Independent	Not ever diagnosed	Received at least one shot	0
400	1	0.403821963	Male	42	Metro Area	High income, low savings	Hispanic	Married	Not a college graduate	Unemployed	Private	Republican	Not ever diagnosed	No shots received	0
400	2	0.403821963	Male	42	Metro Area	High income, low savings	Hispanic	Married	Not a college graduate	Full time	Private	Republican	Not ever diagnosed	No shots received	0
400	3	0.403821963	Male	42	Metro Area	High income, low savings	Hispanic	Married	Not a college graduate			Republican
401	1	0.2686789	Male	43	Metro Area	High income, high savings	White, non-Hispanic	Married	Not a college graduate	Full time	Employer	Democrat	Not ever diagnosed	No shots received	0
401	2	0.2686789	Male	43	Metro Area	High income, high savings	White, non-Hispanic	Married	Not a college graduate	Full time	Employer	Democrat	Not ever diagnosed	No shots received	1
401	3	0.2686789	Male	43	Metro Area	High income, high savings	White, non-Hispanic	Married	Not a college graduate	Full time	Employer	Democrat	Not ever diagnosed	Received at least one shot	0
402	1	0.582023175	Male	31	Non-Metro Area	Low income, low savings	White, non-Hispanic	Not married	College graduate	Unemployed	None	Democrat	Not ever diagnosed	No shots received	1
402	2	0.582023175	Male	31	Metro Area	Low income, low savings	White, non-Hispanic	Not married	College graduate	Unemployed	None	Democrat	Not ever diagnosed	Received at least one shot	1
402	3	0.582023175	Male	31	Metro Area	Low income, low savings	White, non-Hispanic	Not married	College graduate	Other	None	Democrat	Not ever diagnosed	Received at least one shot	0
403	1	0.463872309	Female	28	Non-Metro Area	Low income, low savings	White, non-Hispanic	Married	Not a college graduate	Full time	Private	Republican	Not ever diagnosed	No shots received	1
403	2	0.463872309	Female	28	Non-Metro Area	Low income, low savings	White, non-Hispanic	Married	Not a college graduate	Full time	Private	Republican	Not ever diagnosed	No shots received	1
403	3	0.463872309	Female	28	Non-Metro Area	Low income, low savings	White, non-Hispanic	Married	Not a college graduate			Republican
404	1	0.942141015	Female	32	Non-Metro Area	Low income, low savings	White, non-Hispanic	Not married	Not a college graduate	Other	Medicaid	None of these	Not ever diagnosed	No shots received	1
404	2	0.942141015	Female	32	Non-Metro Area	Low income, low savings	White, non-Hispanic	Not married	Not a college graduate	Other	Medicaid	None of these	Not ever diagnosed	No shots received	1
404	3	0.942141015	Female	32	Non-Metro Area	Low income, low savings	White, non-Hispanic	Not married	Not a college graduate			None of these
405	1	1.234478523	Male	35	Metro Area	High income, high savings	Other or multiple races	Married	College graduate	Unemployed	Employer	Democrat	Not ever diagnosed	No shots received	0
405	2	1.234478523	Male	35	Metro Area	High income, high savings	Other or multiple races	Married	College graduate	Full time	Employer	Democrat	Not ever diagnosed	Received at least one shot	1
405	3	1.234478523	Male	35	Metro Area	High income, high savings	Other or multiple races	Married	College graduate	Full time	Employer	Democrat	Not ever diagnosed	Received at least one shot	0
406	1	1.550780901	Female	26	Metro Area	Low income, low savings	White, non-Hispanic	Married	Not a college graduate	Other	Employer	Independent	Not ever diagnosed	No shots received	1
406	2	1.550780901	Female	26	Metro Area	Low income, low savings	White, non-Hispanic	Married	Not a college graduate	Other	Employer	Independent	Not ever diagnosed	No shots received	1
406	3	1.550780901	Female	26	Metro Area	Low income, low savings	White, non-Hispanic	Married	Not a college graduate			Independent
407	1	0.415164822	Male	32	Metro Area	High income, high savings	White, non-Hispanic	Married	College graduate	Full time	Employer	Democrat	Not ever diagnosed	No shots received	0
407	2	0.415164822	Male	32	Metro Area	High income, high savings	White, non-Hispanic	Married	College graduate	Part time	Employer	Democrat	Not ever diagnosed	No shots received	0
407	3	0.415164822	Male	32	Metro Area	High income, high savings	White, non-Hispanic	Married	College graduate	Full time	Employer	Democrat	Ever diagnosed	Received at least one shot	0
408	1	2.801104435	Female	27	Non-Metro Area	Low income, high savings	Black, non-Hispanic	Not married	Not a college graduate	Other	Medicaid	Democrat	Not ever diagnosed	No shots received	0
408	2	2.801104435	Female	27	Metro Area	Low income, high savings	Black, non-Hispanic	Not married	Not a college graduate	Other	Medicaid	Democrat	Not ever diagnosed	No shots received	0
408	3	2.801104435	Female	27	Metro Area	Low income, high savings	Black, non-Hispanic	Not married	Not a college graduate	Other	Medicaid	Democrat	Not ever diagnosed	Received at least one shot	0
409	1	0.524829431	Male	62	Metro Area	Low income, low savings	White, non-Hispanic	Not married	Not a college graduate	Retired	None	Independent	Not ever diagnosed	No shots received	0
409	2	0.524829431	Male	62	Metro Area	Low income, low savings	White, non-Hispanic	Not married	Not a college graduate	Retired	None	Independent	Not ever diagnosed	No shots received	0
409	3	0.524829431	Male	62	Metro Area	Low income, low savings	White, non-Hispanic	Not married	Not a college graduate	Retired	None	Independent	Not ever diagnosed	Received at least one shot	0
410	1	1.162586214	Female	42	Metro Area	High income, high savings	White, non-Hispanic	Married	College graduate	Full time	Employer	Democrat	Not ever diagnosed	No shots received	0
410	2	1.162586214	Female	42	Metro Area	High income, high savings	White, non-Hispanic	Married	College graduate	Full time	Employer	Democrat	Not ever diagnosed	No shots received	0
410	3	1.162586214	Female	42	Metro Area	High income, high savings	White, non-Hispanic	Married	College graduate			Democrat
411	1	0.751324345	Female	25	Metro Area	Low income, low savings	White, non-Hispanic	Not married	College graduate	Full time	Employer	Democrat	Not ever diagnosed	No shots received	1
411	2	0.751324345	Female	25	Metro Area	Low income, low savings	White, non-Hispanic	Not married	College graduate	Full time	Employer	Democrat	Not ever diagnosed	No shots received	1
411	3	0.751324345	Female	25	Metro Area	Low income, low savings	White, non-Hispanic	Not married	College graduate	Full time	Employer	Democrat	Ever diagnosed	Received at least one shot	1
412	1	1.621074716	Female	24	Non-Metro Area	Low income, low savings	White, non-Hispanic	Not married	College graduate	Full time	Employer	Democrat	Not ever diagnosed	No shots received	0
412	2	1.621074716	Female	24	Non-Metro Area	Low income, low savings	White, non-Hispanic	Not married	College graduate	Full time	Employer	Democrat	Not ever diagnosed	Received at least one shot	0
412	3	1.621074716	Female	24	Non-Metro Area	Low income, low savings	White, non-Hispanic	Not married	College graduate	Full time	Employer	Democrat	Not ever diagnosed	Received at least one shot	0
413	1	0.776690432	Male	28	Metro Area	Low income, low savings	Hispanic	Not married	Not a college graduate	Full time	Employer	Independent	Not ever diagnosed	No shots received	1
413	2	0.776690432	Male	28	Metro Area	Low income, low savings	Hispanic	Not married	Not a college graduate	Full time	None	Independent	Not ever diagnosed	No shots received	0
413	3	0.776690432	Male	28	Metro Area	Low income, low savings	Hispanic	Not married	Not a college graduate	Full time	Employer	Independent	Not ever diagnosed	Received at least one shot	1
414	1	0.223239171	Female	32	Metro Area	High income, low savings	White, non-Hispanic	Married	Not a college graduate	Other	Medicare	Democrat	Not ever diagnosed	No shots received	0
414	2	0.223239171	Female	32	Metro Area	High income, low savings	White, non-Hispanic	Married	Not a college graduate	Other	Employer	Democrat	Not ever diagnosed	No shots received	1
414	3	0.223239171	Female	32	Metro Area	High income, low savings	White, non-Hispanic	Married	Not a college graduate	Other	Employer	Democrat	Ever diagnosed	Received at least one shot	1
415	1	0.304367108	Female	31	Metro Area	High income, high savings	White, non-Hispanic	Married	College graduate	Other	Employer	Democrat	Not ever diagnosed	No shots received	0
415	2	0.304367108	Female	31	Metro Area	High income, high savings	White, non-Hispanic	Married	College graduate	Full time	Employer	Democrat	Not ever diagnosed	Received at least one shot	0
415	3	0.304367108	Female	31	Metro Area	High income, high savings	White, non-Hispanic	Married	College graduate			Democrat
416	1	1.571590904	Female	68	Metro Area	Low income, high savings	White, non-Hispanic	Not married	Not a college graduate	Retired	Medicare	Independent	Not ever diagnosed	No shots received	1
416	2	1.571590904	Female	68	Metro Area	Low income, high savings	White, non-Hispanic	Not married	Not a college graduate	Retired	Medicare	Independent	Not ever diagnosed	No shots received	0
416	3	1.571590904	Female	68	Metro Area	Low income, high savings	White, non-Hispanic	Not married	Not a college graduate	Retired	Medicare	Independent	Not ever diagnosed	No shots received	0
417	1	0.357173331	Male	56	Metro Area	Low income, low savings	White, non-Hispanic	Married	Not a college graduate	Unemployed	Medicaid	Independent	Not ever diagnosed	No shots received	0
417	2	0.357173331	Male	56	Metro Area	Low income, low savings	White, non-Hispanic	Married	Not a college graduate	Unemployed	Medicare	Independent	Not ever diagnosed	No shots received	0
417	3	0.357173331	Male	56	Metro Area	Low income, low savings	White, non-Hispanic	Married	Not a college graduate	Unemployed	Medicaid	Independent	Not ever diagnosed	No shots received	1
418	1	1.975505793	Female	66	Metro Area	High income, high savings	White, non-Hispanic	Married	College graduate	Retired	Medicare	Independent	Not ever diagnosed	No shots received	0
418	2	1.975505793	Female	66	Metro Area	High income, high savings	White, non-Hispanic	Married	College graduate	Retired	Medicare	Independent	Not ever diagnosed	Received at least one shot	0
418	3	1.975505793	Female	66	Metro Area	High income, high savings	White, non-Hispanic	Married	College graduate	Retired	Medicare	Independent	Ever diagnosed	Received at least one shot	0
419	1	0.627999243	Male	39	Metro Area	Low income, high savings	White, non-Hispanic	Not married	Not a college graduate	Full time	Employer	Independent	Not ever diagnosed	No shots received	0
419	2	0.627999243	Male	39	Metro Area	Low income, high savings	White, non-Hispanic	Not married	Not a college graduate	Full time	Private	Independent	Ever diagnosed	No shots received	0
419	3	0.627999243	Male	39	Metro Area	Low income, high savings	White, non-Hispanic	Not married	Not a college graduate	Full time	Private	Independent	Ever diagnosed	No shots received	0
420	1	0.774581515	Male	58	Metro Area	High income, high savings	White, non-Hispanic	Not married	College graduate	Full time	Employer	Republican	Not ever diagnosed	No shots received	0
420	2	0.774581515	Male	58	Metro Area	High income, high savings	White, non-Hispanic	Not married	College graduate	Full time	Employer	Republican	Not ever diagnosed	Received at least one shot	0
420	3	0.774581515	Male	58	Metro Area	High income, high savings	White, non-Hispanic	Not married	College graduate	Full time	Employer	Republican	Not ever diagnosed	Received at least one shot	0
421	1	1.540275639	Female	76	Metro Area	Low income, high savings	White, non-Hispanic	Married	College graduate	Retired	Private	Democrat	Not ever diagnosed	No shots received	0
421	2	1.540275639	Female	76	Metro Area	Low income, high savings	White, non-Hispanic	Married	College graduate	Retired	Private	Democrat	Not ever diagnosed	Received at least one shot	0
421	3	1.540275639	Female	76	Metro Area	Low income, high savings	White, non-Hispanic	Married	College graduate	Retired	Medicare	Democrat	Not ever diagnosed	Received at least one shot	0
422	1	.9115838147999999	Male	48	Non-Metro Area	High income, low savings	White, non-Hispanic	Not married	College graduate	Full time	Medicare	Independent	Not ever diagnosed	No shots received	1
422	2	.9115838147999999	Male	48	Non-Metro Area	High income, low savings	White, non-Hispanic	Not married	College graduate	Full time	Private	Independent	Not ever diagnosed	No shots received	1
422	3	.9115838147999999	Male	48	Non-Metro Area	High income, low savings	White, non-Hispanic	Not married	College graduate	Full time	Private	Independent	Ever diagnosed		1
423	1	0.204687672	Female	32	Metro Area	High income, low savings	White, non-Hispanic	Married	Not a college graduate	Part time	Employer	Republican	Not ever diagnosed	No shots received	0
423	2	0.204687672	Female	32	Metro Area	High income, low savings	White, non-Hispanic	Married	Not a college graduate	Other	Employer	Republican	Not ever diagnosed	No shots received	0
423	3	0.204687672	Female	32	Metro Area	High income, low savings	White, non-Hispanic	Married	Not a college graduate	Other	Employer	Republican	Not ever diagnosed	No shots received	0
424	1	1.61055591	Female	40	Non-Metro Area	Low income, high savings	White, non-Hispanic	Married	Not a college graduate	Other	Private	Republican	Not ever diagnosed	No shots received	0
424	2	1.61055591	Female	40	Non-Metro Area	Low income, high savings	White, non-Hispanic	Married	Not a college graduate	Other	Employer	Republican	Not ever diagnosed	No shots received	0
424	3	1.61055591	Female	40	Non-Metro Area	Low income, high savings	White, non-Hispanic	Married	Not a college graduate	Other	Employer	Republican	Not ever diagnosed	No shots received	0
425	1	1.181608106	Female	21	Metro Area	Low income, low savings	Hispanic	Not married	Not a college graduate	Part time	Medicaid	Democrat	Not ever diagnosed	No shots received	0
425	2	1.181608106	Female	21	Metro Area	Low income, low savings	Hispanic	Not married	Not a college graduate	Part time	Medicaid	Democrat	Not ever diagnosed	No shots received	1
425	3	1.181608106	Female	21	Metro Area	Low income, low savings	Hispanic	Not married	Not a college graduate			Democrat
426	1	0.67007082	Male	56	Metro Area	High income, high savings	White, non-Hispanic	Not married	Not a college graduate	Full time	Other	None of these	Not ever diagnosed	No shots received	0
426	2	0.67007082	Male	56	Metro Area	High income, high savings	White, non-Hispanic	Not married	Not a college graduate	Full time	Other	None of these	Not ever diagnosed	Received at least one shot	0
426	3	0.67007082	Male	56	Metro Area	High income, high savings	White, non-Hispanic	Not married	Not a college graduate			None of these
427	1	0.85029895	Female	78	Metro Area	Low income, low savings	White, non-Hispanic	Not married	Not a college graduate	Retired	Other	None of these		No shots received	0
427	2	0.85029895	Female	78	Metro Area	Low income, low savings	White, non-Hispanic	Not married	Not a college graduate	Retired	Medicare	None of these	Not ever diagnosed	Received at least one shot	0
427	3	0.85029895	Female	78	Metro Area	Low income, low savings	White, non-Hispanic	Not married	Not a college graduate	Retired	Other	None of these	Not ever diagnosed	Received at least one shot	0
428	1	0.537779725	Female	40	Metro Area	High income, low savings	White, non-Hispanic	Not married	Not a college graduate	Full time	Employer		Not ever diagnosed	No shots received	0
428	2	0.537779725	Female	40	Metro Area	High income, low savings	White, non-Hispanic	Not married	Not a college graduate
428	3	0.537779725	Female	40	Metro Area	High income, low savings	White, non-Hispanic	Not married	Not a college graduate	Other	Private		Ever diagnosed	Received at least one shot	1
429	1	1.795747895	Female	22	Metro Area	Low income, low savings	Black, non-Hispanic	Not married	Not a college graduate	Unemployed	None	None of these	Not ever diagnosed	No shots received	0
429	2	1.795747895	Female	22	Metro Area	Low income, low savings	Black, non-Hispanic	Not married	Not a college graduate	Other	Medicare	None of these	Not ever diagnosed	No shots received	1
429	3	1.795747895	Female	22	Metro Area	Low income, low savings	Black, non-Hispanic	Not married	Not a college graduate	Unemployed	Medicare	None of these	Not ever diagnosed	No shots received	0
430	1	0.11129323	Female	30	Metro Area	Low income, low savings	Hispanic	Married	Not a college graduate	Other	Other		Not ever diagnosed	No shots received	0
430	2	0.11129323	Female	30	Metro Area	Low income, low savings	Hispanic	Married	Not a college graduate
430	3	0.11129323	Female	30	Metro Area	Low income, low savings	Hispanic	Married	Not a college graduate	Part time	Other		Not ever diagnosed	Received at least one shot	1
431	1	0.444083701	Female	52	Metro Area	Low income, low savings	White, non-Hispanic	Not married	Not a college graduate	Other	Medicare	Democrat	Not ever diagnosed	No shots received	1
431	2	0.444083701	Female	52	Metro Area	Low income, low savings	White, non-Hispanic	Not married	Not a college graduate	Unemployed	Medicaid	Democrat	Not ever diagnosed	Received at least one shot	1
431	3	0.444083701	Female	52	Metro Area	Low income, low savings	White, non-Hispanic	Not married	Not a college graduate	Other	Medicaid	Democrat	Not ever diagnosed	Received at least one shot	1
432	1	2.533582063	Male	46	Metro Area	Low income, low savings	Hispanic	Married	Not a college graduate	Full time	Other	Republican	Not ever diagnosed	No shots received	0
432	2	2.533582063	Male	46	Metro Area	Low income, low savings	Hispanic	Married	Not a college graduate	Full time	Private	Republican	Not ever diagnosed	No shots received	0
432	3	2.533582063	Male	46	Metro Area	Low income, low savings	Hispanic	Married	Not a college graduate	Part time	Private	Republican	Not ever diagnosed	Received at least one shot	0
433	1	1.754206232	Male	81	Metro Area	High income, low savings	White, non-Hispanic	Not married	Not a college graduate	Retired	Medicare	Republican	Not ever diagnosed	No shots received	0
433	2	1.754206232	Male	81	Metro Area	High income, low savings	White, non-Hispanic	Not married	Not a college graduate	Retired	Employer	Republican	Not ever diagnosed	Received at least one shot	0
433	3	1.754206232	Male	81	Metro Area	High income, low savings	White, non-Hispanic	Not married	Not a college graduate	Retired	Employer	Republican	Not ever diagnosed	Received at least one shot	0
434	1	1.252377285	Male	48	Metro Area	High income, high savings	Hispanic	Not married	College graduate	Full time	Private	Democrat	Not ever diagnosed	No shots received	0
434	2	1.252377285	Male	48	Metro Area	High income, high savings	Hispanic	Not married	College graduate	Full time	Private	Democrat	Not ever diagnosed	Received at least one shot	0
434	3	1.252377285	Male	48	Metro Area	High income, high savings	Hispanic	Not married	College graduate	Full time	Private	Democrat	Not ever diagnosed	Received at least one shot	0
435	1	0.736524988	Male	66	Metro Area	High income, low savings	Black, non-Hispanic	Married	Not a college graduate	Retired	Medicare	Democrat	Not ever diagnosed	No shots received	0
435	2	0.736524988	Male	66	Metro Area	High income, low savings	Black, non-Hispanic	Married	Not a college graduate	Retired	Medicare	Democrat	Not ever diagnosed	Received at least one shot	0
435	3	0.736524988	Male	66	Metro Area	High income, low savings	Black, non-Hispanic	Married	Not a college graduate	Retired	Medicare	Democrat	Ever diagnosed	Received at least one shot	0
436	1	0.682931556	Female	52	Metro Area	High income, high savings	Hispanic	Not married	Not a college graduate	Full time	Employer		Not ever diagnosed	No shots received	0
436	2	0.682931556	Female	52	Metro Area	High income, high savings	Hispanic	Not married	Not a college graduate
436	3	0.682931556	Female	52	Metro Area	High income, high savings	Hispanic	Not married	Not a college graduate	Full time	Employer		Ever diagnosed	Received at least one shot	1
437	1	0.552512764	Male	42	Metro Area	High income, high savings	Black, non-Hispanic	Married	Not a college graduate	Full time	Employer		Not ever diagnosed	No shots received	0
437	2	0.552512764	Male	42	Metro Area	High income, high savings	Black, non-Hispanic	Married	Not a college graduate
437	3	0.552512764	Male	42	Metro Area	High income, high savings	Black, non-Hispanic	Married	Not a college graduate	Full time	Employer		Not ever diagnosed	Received at least one shot	0
438	1	1.208941114	Male	24	Metro Area	High income, high savings	White, non-Hispanic	Not married	College graduate	Unemployed	Employer	Democrat	Not ever diagnosed	No shots received	0
438	2	1.208941114	Male	24	Metro Area	High income, high savings	White, non-Hispanic	Not married	College graduate	Other	Other	Democrat	Not ever diagnosed	Received at least one shot	0
438	3	1.208941114	Male	24	Metro Area	High income, high savings	White, non-Hispanic	Not married	College graduate	Other	Other	Democrat	Ever diagnosed	Received at least one shot	1
439	1	2.15463597	Female	77	Metro Area	High income, high savings	White, non-Hispanic	Married	College graduate	Retired	Medicare	Democrat	Not ever diagnosed	No shots received	0
439	2	2.15463597	Female	77	Metro Area	High income, high savings	White, non-Hispanic	Married	College graduate	Retired	Medicare	Democrat	Not ever diagnosed	No shots received	0
439	3	2.15463597	Female	77	Metro Area	High income, high savings	White, non-Hispanic	Married	College graduate	Retired	Medicare	Democrat	Not ever diagnosed	Received at least one shot	0
440	1	2.025115915	Female	60	Non-Metro Area	Low income, low savings	White, non-Hispanic	Married	Not a college graduate	Other	Medicare	Democrat	Not ever diagnosed	No shots received	1
440	2	2.025115915	Female	60	Non-Metro Area	Low income, low savings	White, non-Hispanic	Married	Not a college graduate	Other	Medicare	Democrat	Not ever diagnosed	Received at least one shot	0
440	3	2.025115915	Female	60	Non-Metro Area	Low income, low savings	White, non-Hispanic	Married	Not a college graduate	Other	Medicare	Democrat	Not ever diagnosed	Received at least one shot	1
441	1	4.015622298	Female	22	Metro Area	High income, low savings	White, non-Hispanic	Not married	Not a college graduate	Part time	None	None of these	Not ever diagnosed	No shots received	0
441	2	4.015622298	Female	22	Metro Area	High income, low savings	White, non-Hispanic	Not married	Not a college graduate	Full time	Medicaid	None of these	Not ever diagnosed	No shots received	1
441	3	4.015622298	Female	22	Metro Area	High income, low savings	White, non-Hispanic	Not married	Not a college graduate	Unemployed	Medicare	None of these	Ever diagnosed	Received at least one shot	1
442	1	0.697504873	Male	67	Metro Area	Low income, low savings	Black, non-Hispanic	Not married	Not a college graduate	Retired	Medicare	Democrat	Not ever diagnosed	No shots received	0
442	2	0.697504873	Male	67	Metro Area	Low income, low savings	Black, non-Hispanic	Not married	Not a college graduate	Retired	Medicare	Democrat	Not ever diagnosed	Received at least one shot	0
442	3	0.697504873	Male	67	Metro Area	Low income, low savings	Black, non-Hispanic	Not married	Not a college graduate	Retired	Medicare	Democrat	Not ever diagnosed	Received at least one shot	0
443	1	0.549837861	Female	34	Metro Area	Low income, high savings	Asian, non-Hispanic	Married	College graduate	Full time	Employer	None of these	Not ever diagnosed	No shots received	1
443	2	0.549837861	Female	34	Metro Area	Low income, high savings	Asian, non-Hispanic	Married	College graduate	Unemployed	Employer	None of these	Not ever diagnosed	No shots received	1
443	3	0.549837861	Female	34	Metro Area	Low income, high savings	Asian, non-Hispanic	Married	College graduate	Unemployed	Other	None of these	Not ever diagnosed	No shots received	1
444	1	0.965390948	Female	40	Metro Area	Low income, low savings	Hispanic	Married	College graduate	Part time	Employer	Independent	Not ever diagnosed	No shots received	0
444	2	0.965390948	Female	40	Metro Area	Low income, low savings	Hispanic	Married	College graduate	Other	Employer	Independent	Not ever diagnosed	No shots received	0
444	3	0.965390948	Female	40	Metro Area	Low income, low savings	Hispanic	Married	College graduate	Part time	Employer	Independent	Ever diagnosed	Received at least one shot	0
445	1	1.095320501	Male	77	Metro Area		White, non-Hispanic	Not married	College graduate	Retired	Medicare	Independent	Not ever diagnosed	No shots received	0
445	2	1.095320501	Male	77	Metro Area		White, non-Hispanic	Not married	College graduate	Retired	Medicare	Independent	Not ever diagnosed	Received at least one shot	0
445	3	1.095320501	Male	77	Metro Area		White, non-Hispanic	Not married	College graduate			Independent	Not ever diagnosed	Received at least one shot
446	1	2.477279777	Male	22	Metro Area	Low income, low savings	White, non-Hispanic	Not married	Not a college graduate	Other	Medicaid	None of these	Not ever diagnosed	No shots received	0
446	2	2.477279777	Male	22	Metro Area	Low income, low savings	White, non-Hispanic	Not married	Not a college graduate	Other	Medicaid	None of these	Not ever diagnosed	No shots received	1
446	3	2.477279777	Male	22	Metro Area	Low income, low savings	White, non-Hispanic	Not married	Not a college graduate	Other	Medicaid	None of these	Not ever diagnosed	Received at least one shot	0
447	1	0.253727086	Male	38	Metro Area	High income, high savings	White, non-Hispanic	Not married	Not a college graduate	Full time	Private	Independent	Not ever diagnosed	No shots received	0
447	2	0.253727086	Male	38	Metro Area	High income, high savings	White, non-Hispanic	Not married	Not a college graduate	Full time	Private	Independent	Not ever diagnosed	No shots received	0
447	3	0.253727086	Male	38	Metro Area	High income, high savings	White, non-Hispanic	Not married	Not a college graduate			Independent
448	1	1.161102721	Male	71	Metro Area	High income, high savings	White, non-Hispanic	Married	College graduate	Full time	Medicare	Independent	Not ever diagnosed	No shots received
448	2	1.161102721	Male	71	Metro Area	High income, high savings	White, non-Hispanic	Married	College graduate	Full time	Medicare	Independent	Not ever diagnosed	Received at least one shot	0
448	3	1.161102721	Male	71	Metro Area	High income, high savings	White, non-Hispanic	Married	College graduate	Full time	Medicare	Independent	Ever diagnosed	Received at least one shot	0
449	1	1.368582867	Female	84	Non-Metro Area		Hispanic	Not married	Not a college graduate	Retired	Medicare	Republican	Not ever diagnosed	No shots received	0
449	2	1.368582867	Female	84	Non-Metro Area		Hispanic	Not married	Not a college graduate	Retired	Medicare	Republican	Not ever diagnosed	Received at least one shot
449	3	1.368582867	Female	84	Non-Metro Area		Hispanic	Not married	Not a college graduate			Republican
450	1	0.372026782	Male	60	Non-Metro Area	Low income, high savings	White, non-Hispanic	Not married	Not a college graduate	Other	Medicare	Republican	Not ever diagnosed	No shots received	1
450	2	0.372026782	Male	60	Non-Metro Area	Low income, high savings	White, non-Hispanic	Not married	Not a college graduate	Other	Employer	Republican	Not ever diagnosed	No shots received	0
450	3	0.372026782	Male	60	Non-Metro Area	Low income, high savings	White, non-Hispanic	Not married	Not a college graduate			Republican
451	1	0.399639187	Female	58	Non-Metro Area	Low income, high savings	White, non-Hispanic	Not married	Not a college graduate	Full time	Employer	Independent	Not ever diagnosed	No shots received	1
451	2	0.399639187	Female	58	Non-Metro Area	Low income, high savings	White, non-Hispanic	Not married	Not a college graduate	Full time	Employer	Independent	Not ever diagnosed	No shots received	0
451	3	0.399639187	Female	58	Non-Metro Area	Low income, high savings	White, non-Hispanic	Not married	Not a college graduate	Full time	Employer	Independent	Not ever diagnosed	Received at least one shot	1
452	1	0.476008728	Male	33	Metro Area	Low income, high savings	Hispanic	Not married	College graduate	Full time	Employer	Independent	Not ever diagnosed	No shots received	0
452	2	0.476008728	Male	33	Metro Area	Low income, high savings	Hispanic	Not married	College graduate	Full time	Employer	Independent	Not ever diagnosed	Received at least one shot	0
452	3	0.476008728	Male	33	Metro Area	Low income, high savings	Hispanic	Not married	College graduate	Full time	Employer	Independent	Not ever diagnosed	Received at least one shot	0
453	1	0.811879942	Male	48	Metro Area	High income, high savings	White, non-Hispanic	Married	Not a college graduate	Part time	Employer	Democrat	Not ever diagnosed	No shots received	0
453	2	0.811879942	Male	48	Metro Area	High income, high savings	White, non-Hispanic	Married	Not a college graduate	Full time	Employer	Democrat	Not ever diagnosed	Received at least one shot	0
453	3	0.811879942	Male	48	Metro Area	High income, high savings	White, non-Hispanic	Married	Not a college graduate	Full time	Employer	Democrat	Not ever diagnosed	Received at least one shot	0
454	1	0.822586046	Female	37	Metro Area	High income, high savings	White, non-Hispanic	Married	Not a college graduate	Full time	Employer	Independent	Not ever diagnosed	No shots received	0
454	2	0.822586046	Female	37	Non-Metro Area	High income, high savings	White, non-Hispanic	Married	Not a college graduate	Full time	Employer	Independent	Not ever diagnosed	No shots received	0
454	3	0.822586046	Female	37	Non-Metro Area	High income, high savings	White, non-Hispanic	Married	Not a college graduate	Full time	Employer	Independent	Ever diagnosed	Received at least one shot	0
455	1	0.848198448	Male	52	Metro Area	High income, high savings	White, non-Hispanic	Not married	College graduate	Retired	Private	Republican	Not ever diagnosed	No shots received	0
455	2	0.848198448	Male	52	Metro Area	High income, high savings	White, non-Hispanic	Not married	College graduate	Other	Private	Republican	Not ever diagnosed	No shots received	0
455	3	0.848198448	Male	52	Metro Area	High income, high savings	White, non-Hispanic	Not married	College graduate	Other	Private	Republican	Not ever diagnosed	Received at least one shot	0
456	1	2.437297406	Female	38	Metro Area		White, non-Hispanic	Not married	Not a college graduate	Other	None	Republican	Not ever diagnosed	No shots received	0
456	2	2.437297406	Female	38	Metro Area		White, non-Hispanic	Not married	Not a college graduate	Part time	None	Republican	Not ever diagnosed	No shots received	0
456	3	2.437297406	Female	38	Metro Area		White, non-Hispanic	Not married	Not a college graduate	Other	Private	Republican	Not ever diagnosed	No shots received	0
457	1	0.947947043	Female	45	Metro Area	High income, low savings	White, non-Hispanic	Married	Not a college graduate	Other	Employer	Independent	Not ever diagnosed	No shots received	1
457	2	0.947947043	Female	45	Metro Area	High income, low savings	White, non-Hispanic	Married	Not a college graduate	Other	Medicare	Independent	Not ever diagnosed	Received at least one shot	1
457	3	0.947947043	Female	45	Metro Area	High income, low savings	White, non-Hispanic	Married	Not a college graduate	Other	Employer	Independent	Not ever diagnosed	Received at least one shot	1
458	1	0.550023264	Female	56	Non-Metro Area	Low income, low savings	White, non-Hispanic	Married	Not a college graduate	Other	Medicare		Not ever diagnosed	No shots received	0
458	2	0.550023264	Female	56	Metro Area	Low income, low savings	White, non-Hispanic	Married	Not a college graduate
458	3	0.550023264	Female	56	Metro Area	Low income, low savings	White, non-Hispanic	Married	Not a college graduate	Other	Medicare		Not ever diagnosed	Received at least one shot	0
459	1	2.249309013	Female	54	Metro Area	Low income, low savings	White, non-Hispanic	Married	Not a college graduate	Part time	Medicaid	Democrat	Not ever diagnosed	No shots received	0
459	2	2.249309013	Female	54	Metro Area	Low income, low savings	White, non-Hispanic	Married	Not a college graduate	Other	Medicaid	Democrat	Not ever diagnosed	Received at least one shot	1
459	3	2.249309013	Female	54	Metro Area	Low income, low savings	White, non-Hispanic	Married	Not a college graduate	Other	Medicaid	Democrat	Ever diagnosed	Received at least one shot	0
460	1	0.630890557	Female	35	Metro Area	Low income, low savings	White, non-Hispanic	Not married	Not a college graduate	Part time	None	None of these	Not ever diagnosed	No shots received	0
460	2	0.630890557	Female	35	Metro Area	Low income, low savings	White, non-Hispanic	Not married	Not a college graduate	Unemployed	None	None of these	Not ever diagnosed	No shots received	0
460	3	0.630890557	Female	35	Metro Area	Low income, low savings	White, non-Hispanic	Not married	Not a college graduate	Full time	Other	None of these	Ever diagnosed	Received at least one shot	0
461	1	0.369860371	Female	43	Metro Area	Low income, low savings	Hispanic	Married	Not a college graduate	Full time	Employer	Independent	Not ever diagnosed	No shots received	1
461	2	0.369860371	Female	43	Metro Area	Low income, low savings	Hispanic	Married	Not a college graduate	Full time	Employer	Independent	Not ever diagnosed	No shots received	0
461	3	0.369860371	Female	43	Metro Area	Low income, low savings	Hispanic	Married	Not a college graduate	Full time	Employer	Independent	Not ever diagnosed	Received at least one shot	0
462	1	0.363865726	Female	32	Non-Metro Area	Low income, low savings	White, non-Hispanic	Married	Not a college graduate	Full time	None	None of these	Not ever diagnosed	No shots received	1
462	2	0.363865726	Female	32	Metro Area	Low income, low savings	White, non-Hispanic	Married	Not a college graduate	Full time	Private	None of these	Not ever diagnosed	No shots received	1
462	3	0.363865726	Female	32	Metro Area	Low income, low savings	White, non-Hispanic	Married	Not a college graduate	Full time	Employer	None of these	Ever diagnosed	No shots received	1
463	1	0.353944568	Female	26	Metro Area	Low income, low savings	Hispanic	Married	Not a college graduate	Part time	Other	None of these	Not ever diagnosed	No shots received	0
463	2	0.353944568	Female	26	Metro Area	Low income, low savings	Hispanic	Married	Not a college graduate	Part time	Other	None of these	Ever diagnosed	No shots received	0
463	3	0.353944568	Female	26	Metro Area	Low income, low savings	Hispanic	Married	Not a college graduate	Part time	Medicare	None of these	Ever diagnosed	Received at least one shot	0
464	1	0.201167278	Male	31	Metro Area	Low income, low savings	Hispanic	Not married	Not a college graduate	Full time	Employer	Democrat	Not ever diagnosed	No shots received	0
464	2	0.201167278	Male	31	Metro Area	Low income, low savings	Hispanic	Not married	Not a college graduate	Full time	Employer	Democrat	Not ever diagnosed	No shots received	0
464	3	0.201167278	Male	31	Metro Area	Low income, low savings	Hispanic	Not married	Not a college graduate			Democrat
465	1	0.490624985	Female	29	Metro Area	Low income, low savings	Hispanic	Not married	Not a college graduate	Part time	Other	Democrat	Not ever diagnosed	No shots received	0
465	2	0.490624985	Female	29	Metro Area	Low income, low savings	Hispanic	Not married	Not a college graduate	Part time	Medicaid	Democrat	Not ever diagnosed	No shots received	0
465	3	0.490624985	Female	29	Metro Area	Low income, low savings	Hispanic	Not married	Not a college graduate	Part time	Medicaid	Democrat	Not ever diagnosed	Received at least one shot	0
466	1	0.537225621	Male	66	Non-Metro Area		White, non-Hispanic	Not married	Not a college graduate	Retired	Medicare	Democrat	Not ever diagnosed	No shots received	1
466	2	0.537225621	Male	66	Non-Metro Area		White, non-Hispanic	Not married	Not a college graduate	Retired	Medicare	Democrat	Not ever diagnosed	Received at least one shot	1
466	3	0.537225621	Male	66	Non-Metro Area		White, non-Hispanic	Not married	Not a college graduate	Retired	Medicare	Democrat	Not ever diagnosed	Received at least one shot	1
467	1	0.747644361	Female	45	Metro Area	Low income, low savings	Hispanic	Not married	Not a college graduate	Full time	Employer		Not ever diagnosed	No shots received	0
467	2	0.747644361	Female	45	Metro Area	Low income, low savings	Hispanic	Not married	Not a college graduate
467	3	0.747644361	Female	45	Metro Area	Low income, low savings	Hispanic	Not married	Not a college graduate	Full time	Employer		Ever diagnosed	Received at least one shot	0
468	1	1.155123808	Female	27	Non-Metro Area	Low income, low savings	Hispanic	Married	Not a college graduate	Other	Medicare	None of these	Not ever diagnosed	No shots received	1
468	2	1.155123808	Female	27	Non-Metro Area	Low income, low savings	Hispanic	Married	Not a college graduate	Other	Medicaid	None of these	Not ever diagnosed	No shots received	0
468	3	1.155123808	Female	27	Non-Metro Area	Low income, low savings	Hispanic	Married	Not a college graduate			None of these
469	1	0.164327916	Female	33	Metro Area	Low income, low savings	Hispanic	Not married	Not a college graduate	Unemployed	Medicare	None of these	Not ever diagnosed	No shots received	0
469	2	0.164327916	Female	33	Metro Area	Low income, low savings	Hispanic	Not married	Not a college graduate	Unemployed	Other	None of these	Not ever diagnosed	No shots received	0
469	3	0.164327916	Female	33	Metro Area	Low income, low savings	Hispanic	Not married	Not a college graduate			None of these
470	1	1.108213299	Female	19	Metro Area	Low income, high savings	Hispanic	Not married	Not a college graduate	Other	Medicaid	Democrat	Not ever diagnosed	No shots received	1
470	2	1.108213299	Female	19	Metro Area	Low income, high savings	Hispanic	Not married	Not a college graduate	Other	Medicare	Democrat	Not ever diagnosed	Received at least one shot	1
470	3	1.108213299	Female	19	Metro Area	Low income, high savings	Hispanic	Not married	Not a college graduate			Democrat
471	1	0.913893761	Female	31	Metro Area	Low income, low savings	Hispanic	Not married	Not a college graduate	Full time	Employer	Democrat	Not ever diagnosed	No shots received	0
471	2	0.913893761	Female	31	Metro Area	Low income, low savings	Hispanic	Not married	Not a college graduate	Unemployed	Medicaid	Democrat	Not ever diagnosed	No shots received	0
471	3	0.913893761	Female	31	Metro Area	Low income, low savings	Hispanic	Not married	Not a college graduate	Part time	Medicaid	Democrat	Not ever diagnosed	Received at least one shot	0
472	1	0.15115318	Male	30	Metro Area	High income, high savings	Asian, non-Hispanic	Married	College graduate	Full time	Other	Republican	Not ever diagnosed	No shots received	0
472	2	0.15115318	Male	30	Metro Area	High income, high savings	Asian, non-Hispanic	Married	College graduate	Full time	Employer	Republican	Not ever diagnosed	Received at least one shot	0
472	3	0.15115318	Male	30	Metro Area	High income, high savings	Asian, non-Hispanic	Married	College graduate	Full time	Employer	Republican	Not ever diagnosed	Received at least one shot	0
473	1	1.079143915	Female	35	Non-Metro Area	Low income, low savings	White, non-Hispanic	Not married	Not a college graduate	Other	Medicaid	Independent	Not ever diagnosed	No shots received	1
473	2	1.079143915	Female	35	Non-Metro Area	Low income, low savings	White, non-Hispanic	Not married	Not a college graduate	Other	Medicaid	Independent	Not ever diagnosed	No shots received	1
473	3	1.079143915	Female	35	Non-Metro Area	Low income, low savings	White, non-Hispanic	Not married	Not a college graduate			Independent
474	1	0.818738299	Female	43	Metro Area	Low income, low savings	White, non-Hispanic	Not married	Not a college graduate	Full time	Employer	Democrat	Not ever diagnosed	No shots received	0
474	2	0.818738299	Female	43	Metro Area	Low income, low savings	White, non-Hispanic	Not married	Not a college graduate	Unemployed	Employer	Democrat	Not ever diagnosed	No shots received	0
474	3	0.818738299	Female	43	Metro Area	Low income, low savings	White, non-Hispanic	Not married	Not a college graduate	Other	Private	Democrat	Not ever diagnosed	Received at least one shot	1
475	1	0.241590827	Male	31	Metro Area	High income, high savings	Hispanic	Not married	College graduate	Full time	Employer	Independent	Not ever diagnosed	No shots received	0
475	2	0.241590827	Male	31	Metro Area	High income, high savings	Hispanic	Not married	College graduate	Other	Employer	Independent	Not ever diagnosed	Received at least one shot	1
475	3	0.241590827	Male	31	Metro Area	High income, high savings	Hispanic	Not married	College graduate	Full time	Employer	Independent	Ever diagnosed	Received at least one shot	1
476	1	1.122765619	Female	24	Metro Area	High income, high savings	White, non-Hispanic	Not married	Not a college graduate	Full time	Employer	Independent	Not ever diagnosed	No shots received	0
476	2	1.122765619	Female	24	Metro Area	High income, high savings	White, non-Hispanic	Not married	Not a college graduate	Full time	Employer	Independent	Not ever diagnosed	Received at least one shot	0
476	3	1.122765619	Female	24	Metro Area	High income, high savings	White, non-Hispanic	Not married	Not a college graduate	Full time	Employer	Independent	Ever diagnosed	Received at least one shot	0
477	1	0.768307433	Male	50	Metro Area	High income, high savings	White, non-Hispanic	Married	College graduate	Full time	Employer	Democrat	Not ever diagnosed	No shots received	0
477	2	0.768307433	Male	50	Metro Area	High income, high savings	White, non-Hispanic	Married	College graduate	Full time	Employer	Democrat	Not ever diagnosed	No shots received	0
477	3	0.768307433	Male	50	Metro Area	High income, high savings	White, non-Hispanic	Married	College graduate	Full time	Employer	Democrat	Not ever diagnosed	Received at least one shot	0
478	1	1.875061643	Male	67	Non-Metro Area	High income, high savings	White, non-Hispanic	Married	College graduate	Full time	Other	Republican	Not ever diagnosed	No shots received	0
478	2	1.875061643	Male	67	Non-Metro Area	High income, high savings	White, non-Hispanic	Married	College graduate	Full time	Medicare	Republican	Not ever diagnosed	Received at least one shot	0
478	3	1.875061643	Male	67	Non-Metro Area	High income, high savings	White, non-Hispanic	Married	College graduate	Part time	Medicare	Republican	Not ever diagnosed	Received at least one shot	0
479	1	0.895456922	Female	25	Metro Area	Low income, low savings	Hispanic	Not married	Not a college graduate	Other	None	Democrat	Not ever diagnosed	No shots received	1
479	2	0.895456922	Female	25	Metro Area	Low income, low savings	Hispanic	Not married	Not a college graduate	Full time	Employer	Democrat	Ever diagnosed	No shots received
479	3	0.895456922	Female	25	Metro Area	Low income, low savings	Hispanic	Not married	Not a college graduate	Full time	Employer	Democrat	Not ever diagnosed	Received at least one shot	1
480	1	1.829128138	Female	92	Metro Area	Low income, low savings	White, non-Hispanic	Not married	Not a college graduate	Retired	Medicare		Not ever diagnosed	No shots received	0
480	2	1.829128138	Female	92	Metro Area	Low income, low savings	White, non-Hispanic	Not married	Not a college graduate
480	3	1.829128138	Female	92	Metro Area	Low income, low savings	White, non-Hispanic	Not married	Not a college graduate	Retired	Medicaid		Not ever diagnosed	No shots received	0
481	1	0.471511385	Male	35	Metro Area	Low income, low savings	White, non-Hispanic	Not married	College graduate	Full time	Private	None of these	Not ever diagnosed	No shots received	0
481	2	0.471511385	Male	35	Metro Area	Low income, low savings	White, non-Hispanic	Not married	College graduate	Full time	Private	None of these	Not ever diagnosed	No shots received	0
481	3	0.471511385	Male	35	Metro Area	Low income, low savings	White, non-Hispanic	Not married	College graduate	Part time	Private	None of these	Not ever diagnosed	Received at least one shot	0
482	1	0.923993514	Female	45	Metro Area	Low income, low savings	Hispanic	Not married	Not a college graduate	Full time	Private	Democrat	Not ever diagnosed	No shots received	0
482	2	0.923993514	Female	45	Metro Area	Low income, low savings	Hispanic	Not married	Not a college graduate	Full time	Private	Democrat	Ever diagnosed	No shots received	0
482	3	0.923993514	Female	45	Metro Area	Low income, low savings	Hispanic	Not married	Not a college graduate	Full time	Employer	Democrat	Ever diagnosed	Received at least one shot	1
483	1	0.488392466	Female	69	Non-Metro Area	High income, high savings	White, non-Hispanic	Not married	Not a college graduate	Retired	Medicare	Democrat	Not ever diagnosed	No shots received
483	2	0.488392466	Female	69	Non-Metro Area	High income, high savings	White, non-Hispanic	Not married	Not a college graduate	Retired	Medicare	Democrat	Not ever diagnosed	No shots received	0
483	3	0.488392466	Female	69	Non-Metro Area	High income, high savings	White, non-Hispanic	Not married	Not a college graduate	Retired	Medicare	Democrat	Not ever diagnosed	No shots received	0
484	1	0.962003508	Male	54	Metro Area	Low income, low savings	White, non-Hispanic	Not married	Not a college graduate	Full time	Private	Independent	Not ever diagnosed	No shots received	0
484	2	0.962003508	Male	54	Metro Area	Low income, low savings	White, non-Hispanic	Not married	Not a college graduate	Other	Private	Independent	Not ever diagnosed	No shots received	0
484	3	0.962003508	Male	54	Metro Area	Low income, low savings	White, non-Hispanic	Not married	Not a college graduate	Other	Private	Independent	Not ever diagnosed	No shots received	0
485	1	0.347434419	Male	77	Metro Area	High income, low savings	White, non-Hispanic	Married	Not a college graduate	Retired	Medicare	Republican	Not ever diagnosed	No shots received	0
485	2	0.347434419	Male	77	Metro Area	High income, low savings	White, non-Hispanic	Married	Not a college graduate	Retired	Medicare	Republican	Not ever diagnosed	No shots received	0
485	3	0.347434419	Male	77	Metro Area	High income, low savings	White, non-Hispanic	Married	Not a college graduate	Retired	Medicare	Republican	Not ever diagnosed	Received at least one shot	0
486	1	0.598032191	Female	50	Metro Area	Low income, low savings	White, non-Hispanic	Not married	Not a college graduate	Full time	Employer	Democrat	Not ever diagnosed	No shots received	0
486	2	0.598032191	Female	50	Metro Area	Low income, low savings	White, non-Hispanic	Not married	Not a college graduate	Full time	Employer	Democrat	Not ever diagnosed	No shots received	0
486	3	0.598032191	Female	50	Metro Area	Low income, low savings	White, non-Hispanic	Not married	Not a college graduate	Full time	Employer	Democrat	Not ever diagnosed	Received at least one shot	0
487	1	0.2692529	Female	26	Metro Area	High income, low savings	Other or multiple races	Not married	College graduate	Part time	None	None of these	Not ever diagnosed	No shots received	0
487	2	0.2692529	Female	26	Metro Area	High income, low savings	Other or multiple races	Not married	College graduate	Full time	None	None of these	Not ever diagnosed	Received at least one shot	0
487	3	0.2692529	Female	26	Metro Area	High income, low savings	Other or multiple races	Not married	College graduate			None of these
488	1	1.641984589	Female	69	Metro Area	High income, high savings	White, non-Hispanic	Married	College graduate	Retired	Medicare	Republican	Not ever diagnosed	No shots received	0
488	2	1.641984589	Female	69	Metro Area	High income, high savings	White, non-Hispanic	Married	College graduate	Retired	Medicare	Republican	Not ever diagnosed	Received at least one shot	0
488	3	1.641984589	Female	69	Metro Area	High income, high savings	White, non-Hispanic	Married	College graduate	Retired	Medicare	Republican	Not ever diagnosed	Received at least one shot	0
489	1	0.977082122	Female	36	Metro Area	High income, high savings	White, non-Hispanic	Married	College graduate	Full time	Employer	Republican	Not ever diagnosed	No shots received	0
489	2	0.977082122	Female	36	Metro Area	High income, high savings	White, non-Hispanic	Married	College graduate	Full time	Employer	Republican	Ever diagnosed	Received at least one shot	0
489	3	0.977082122	Female	36	Metro Area	High income, high savings	White, non-Hispanic	Married	College graduate			Republican
490	1	1.024739751	Female	47	Metro Area	High income, low savings	White, non-Hispanic	Not married	Not a college graduate	Other	Medicare	Independent	Not ever diagnosed	No shots received	1
490	2	1.024739751	Female	47	Metro Area	High income, low savings	White, non-Hispanic	Not married	Not a college graduate	Other	Medicare	Independent	Not ever diagnosed	No shots received	1
490	3	1.024739751	Female	47	Metro Area	High income, low savings	White, non-Hispanic	Not married	Not a college graduate	Other	Medicare	Independent	Ever diagnosed	No shots received	1
491	1	1.339799532	Female	72	Non-Metro Area	Low income, low savings	White, non-Hispanic	Married	Not a college graduate	Retired	Medicare	None of these	Not ever diagnosed	No shots received	0
491	2	1.339799532	Female	72	Non-Metro Area	Low income, low savings	White, non-Hispanic	Married	Not a college graduate	Retired	Medicare	None of these	Not ever diagnosed	Received at least one shot	0
491	3	1.339799532	Female	72	Non-Metro Area	Low income, low savings	White, non-Hispanic	Married	Not a college graduate	Retired	Medicare	None of these	Not ever diagnosed	Received at least one shot	0
492	1	1.281711836	Female	81	Metro Area	High income, high savings	White, non-Hispanic	Married	College graduate	Full time	Medicare	Independent	Not ever diagnosed	No shots received	0
492	2	1.281711836	Female	81	Metro Area	High income, high savings	White, non-Hispanic	Married	College graduate	Retired	Medicare	Independent	Not ever diagnosed	Received at least one shot	0
492	3	1.281711836	Female	81	Metro Area	High income, high savings	White, non-Hispanic	Married	College graduate			Independent
493	1	1.422188297	Male	55	Metro Area	High income, high savings	White, non-Hispanic	Married	College graduate	Full time	Employer	Republican	Not ever diagnosed	No shots received	1
493	2	1.422188297	Male	55	Metro Area	High income, high savings	White, non-Hispanic	Married	College graduate	Full time	Employer	Republican	Ever diagnosed	Received at least one shot	1
493	3	1.422188297	Male	55	Metro Area	High income, high savings	White, non-Hispanic	Married	College graduate	Full time	Employer	Republican	Ever diagnosed	Received at least one shot	0
494	1	1.638100533	Male	67	Non-Metro Area	Low income, high savings	White, non-Hispanic	Married	Not a college graduate	Retired	Medicare	Republican	Not ever diagnosed	No shots received	0
494	2	1.638100533	Male	67	Non-Metro Area	Low income, high savings	White, non-Hispanic	Married	Not a college graduate	Part time	Medicare	Republican	Not ever diagnosed	No shots received	0
494	3	1.638100533	Male	67	Non-Metro Area	Low income, high savings	White, non-Hispanic	Married	Not a college graduate	Retired	Medicare	Republican	Not ever diagnosed	No shots received	0
495	1	.7670974511999999	Male	47	Metro Area	High income, high savings	Asian, non-Hispanic	Married	College graduate	Full time	Employer	Independent	Not ever diagnosed	No shots received	0
495	2	.7670974511999999	Male	47	Metro Area	High income, high savings	Asian, non-Hispanic	Married	College graduate	Full time	Employer	Independent	Not ever diagnosed	No shots received	0
495	3	.7670974511999999	Male	47	Metro Area	High income, high savings	Asian, non-Hispanic	Married	College graduate	Full time	Employer	Independent	Not ever diagnosed	No shots received	0
496	1	1.927134918	Male	23	Metro Area	High income, high savings	White, non-Hispanic	Not married	Not a college graduate	Full time	Employer	Democrat	Not ever diagnosed	No shots received	1
496	2	1.927134918	Male	23	Metro Area	High income, high savings	White, non-Hispanic	Not married	Not a college graduate	Full time	Other	Democrat	Ever diagnosed	No shots received	1
496	3	1.927134918	Male	23	Metro Area	High income, high savings	White, non-Hispanic	Not married	Not a college graduate			Democrat
497	1	1.098462493	Female	52	Metro Area	High income, low savings	White, non-Hispanic	Not married	College graduate	Full time	Employer	Republican	Not ever diagnosed	No shots received	0
497	2	1.098462493	Female	52	Metro Area	High income, low savings	White, non-Hispanic	Not married	College graduate	Full time	Employer	Republican	Ever diagnosed	No shots received	0
497	3	1.098462493	Female	52	Metro Area	High income, low savings	White, non-Hispanic	Not married	College graduate	Full time	Employer	Republican	Ever diagnosed	Received at least one shot	0
498	1	0.562508738	Male	40	Metro Area	High income, high savings	White, non-Hispanic	Married	College graduate	Full time	Employer	Republican	Not ever diagnosed	No shots received	0
498	2	0.562508738	Male	40	Metro Area	High income, high savings	White, non-Hispanic	Married	College graduate	Full time	Employer	Republican	Not ever diagnosed	Received at least one shot	0
498	3	0.562508738	Male	40	Metro Area	High income, high savings	White, non-Hispanic	Married	College graduate	Full time	Employer	Republican	Ever diagnosed	Received at least one shot	0
499	1	2.028562731	Male	55	Metro Area	High income, low savings	White, non-Hispanic	Married	Not a college graduate	Full time	Employer	None of these	Not ever diagnosed	No shots received	0
499	2	2.028562731	Male	55	Metro Area	High income, low savings	White, non-Hispanic	Married	Not a college graduate	Full time	Employer	None of these	Not ever diagnosed	No shots received	0
499	3	2.028562731	Male	55	Metro Area	High income, low savings	White, non-Hispanic	Married	Not a college graduate	Full time	Employer	None of these	Not ever diagnosed	Received at least one shot	0
500	1	0.299883351	Male	71	Metro Area	Low income, high savings	White, non-Hispanic	Not married	Not a college graduate	Retired	Medicaid	Republican	Not ever diagnosed	No shots received	0
500	2	0.299883351	Male	71	Metro Area	Low income, high savings	White, non-Hispanic	Not married	Not a college graduate	Retired	Medicare	Republican	Ever diagnosed	Received at least one shot	1
500	3	0.299883351	Male	71	Metro Area	Low income, high savings	White, non-Hispanic	Not married	Not a college graduate	Retired	Medicare	Republican	Ever diagnosed	Received at least one shot	1
501	1	0.578658716	Female	49	Metro Area	High income, high savings	White, non-Hispanic	Married	Not a college graduate	Full time	Employer	Republican	Not ever diagnosed	No shots received	0
501	2	0.578658716	Female	49	Non-Metro Area	High income, high savings	White, non-Hispanic	Married	Not a college graduate	Full time	Employer	Republican	Not ever diagnosed	Received at least one shot	0
501	3	0.578658716	Female	49	Non-Metro Area	High income, high savings	White, non-Hispanic	Married	Not a college graduate	Full time	Employer	Republican	Not ever diagnosed	Received at least one shot	0
502	1	0.440231452	Female	28	Metro Area	Low income, low savings	White, non-Hispanic	Not married	Not a college graduate	Other	Medicaid	Independent	Not ever diagnosed	No shots received	1
502	2	0.440231452	Female	28	Metro Area	Low income, low savings	White, non-Hispanic	Not married	Not a college graduate	Full time	Medicaid	Independent	Not ever diagnosed	No shots received	1
502	3	0.440231452	Female	28	Metro Area	Low income, low savings	White, non-Hispanic	Not married	Not a college graduate	Part time	Medicaid	Independent	Ever diagnosed	Received at least one shot	1
503	1	1.641890243	Female	51	Metro Area	Low income, low savings	Black, non-Hispanic	Not married	Not a college graduate	Other	Other	Democrat	Not ever diagnosed	No shots received	0
503	2	1.641890243	Female	51	Metro Area	Low income, low savings	Black, non-Hispanic	Not married	Not a college graduate	Other	Other	Democrat	Ever diagnosed	Received at least one shot	0
503	3	1.641890243	Female	51	Metro Area	Low income, low savings	Black, non-Hispanic	Not married	Not a college graduate	Other	Other	Democrat	Ever diagnosed	Received at least one shot	0
504	1	1.159935292	Male	47	Metro Area	Low income, low savings	Other or multiple races	Not married	Not a college graduate	Other	Medicare	Democrat	Not ever diagnosed	No shots received	1
504	2	1.159935292	Male	47	Metro Area	Low income, low savings	Other or multiple races	Not married	Not a college graduate	Other	Medicare	Democrat	Not ever diagnosed	No shots received	1
504	3	1.159935292	Male	47	Metro Area	Low income, low savings	Other or multiple races	Not married	Not a college graduate	Other	Medicare	Democrat	Not ever diagnosed	Received at least one shot	0
505	1	2.394248504	Female	70	Non-Metro Area	Low income, low savings	White, non-Hispanic	Not married	Not a college graduate	Retired	Medicare	None of these	Not ever diagnosed	No shots received	0
505	2	2.394248504	Female	70	Non-Metro Area	Low income, low savings	White, non-Hispanic	Not married	Not a college graduate	Retired	Medicare	None of these	Not ever diagnosed	No shots received	1
505	3	2.394248504	Female	70	Non-Metro Area	Low income, low savings	White, non-Hispanic	Not married	Not a college graduate	Retired	Medicare	None of these	Ever diagnosed	No shots received	0
506	1	2.079668819	Male	52	Metro Area	Low income, low savings	White, non-Hispanic	Not married	Not a college graduate	Other	Medicare	Independent	Not ever diagnosed	No shots received	0
506	2	2.079668819	Male	52	Metro Area	Low income, low savings	White, non-Hispanic	Not married	Not a college graduate	Other	Medicare	Independent	Not ever diagnosed	No shots received
506	3	2.079668819	Male	52	Metro Area	Low income, low savings	White, non-Hispanic	Not married	Not a college graduate	Other	Medicare	Independent	Not ever diagnosed	Received at least one shot	0
507	1	0.859848315	Male	65	Non-Metro Area	Low income, low savings	White, non-Hispanic	Not married	Not a college graduate	Retired	Medicaid	Democrat	Not ever diagnosed	No shots received	0
507	2	0.859848315	Male	65	Non-Metro Area	Low income, low savings	White, non-Hispanic	Not married	Not a college graduate	Retired	Medicaid	Democrat	Not ever diagnosed	No shots received	1
507	3	0.859848315	Male	65	Non-Metro Area	Low income, low savings	White, non-Hispanic	Not married	Not a college graduate			Democrat
508	1	2.739793961	Female	76	Metro Area	Low income, low savings	White, non-Hispanic	Not married	Not a college graduate	Retired	Medicare	Democrat	Not ever diagnosed	No shots received	0
508	2	2.739793961	Female	76	Metro Area	Low income, low savings	White, non-Hispanic	Not married	Not a college graduate	Retired	Medicare	Democrat	Not ever diagnosed	Received at least one shot	0
508	3	2.739793961	Female	76	Metro Area	Low income, low savings	White, non-Hispanic	Not married	Not a college graduate	Retired	Medicare	Democrat	Not ever diagnosed	Received at least one shot	0
509	1	0.521125417	Female	32	Metro Area	Low income, low savings	Black, non-Hispanic	Not married	College graduate	Full time	Medicare	Democrat	Not ever diagnosed	No shots received	0
509	2	0.521125417	Female	32	Metro Area	Low income, low savings	Black, non-Hispanic	Not married	College graduate	Full time	Medicare	Democrat	Not ever diagnosed	No shots received	0
509	3	0.521125417	Female	32	Metro Area	Low income, low savings	Black, non-Hispanic	Not married	College graduate			Democrat
510	1	0.826076575	Female	37	Metro Area	High income, high savings	White, non-Hispanic	Married	College graduate	Full time	Employer	Democrat	Not ever diagnosed	No shots received	0
510	2	0.826076575	Female	37	Metro Area	High income, high savings	White, non-Hispanic	Married	College graduate	Full time	Employer	Democrat	Not ever diagnosed	Received at least one shot	0
510	3	0.826076575	Female	37	Metro Area	High income, high savings	White, non-Hispanic	Married	College graduate	Part time	Employer	Democrat	Not ever diagnosed	Received at least one shot	0
511	1	0.732581171	Male	55	Metro Area	High income, high savings	Hispanic	Married	College graduate	Full time	Employer		Not ever diagnosed	No shots received	0
511	2	0.732581171	Male	55	Metro Area	High income, high savings	Hispanic	Married	College graduate	Full time	Employer		Not ever diagnosed	No shots received	0
511	3	0.732581171	Male	55	Metro Area	High income, high savings	Hispanic	Married	College graduate	Full time	Employer		Not ever diagnosed	Received at least one shot	0
512	1	2.358719254	Male	47	Metro Area	High income, low savings	Black, non-Hispanic	Not married	Not a college graduate	Full time	Employer	Democrat	Not ever diagnosed	No shots received	0
512	2	2.358719254	Male	47	Metro Area	High income, low savings	Black, non-Hispanic	Not married	Not a college graduate	Full time	Employer	Democrat	Not ever diagnosed	No shots received	0
512	3	2.358719254	Male	47	Metro Area	High income, low savings	Black, non-Hispanic	Not married	Not a college graduate	Full time	Employer	Democrat	Not ever diagnosed	Received at least one shot	0
513	1	0.673274794	Female	45	Metro Area	High income, high savings	White, non-Hispanic	Not married	College graduate	Full time	Employer	None of these	Not ever diagnosed	No shots received	0
513	2	0.673274794	Female	45	Metro Area	High income, high savings	White, non-Hispanic	Not married	College graduate	Full time	Employer	None of these	Not ever diagnosed	Received at least one shot	0
513	3	0.673274794	Female	45	Metro Area	High income, high savings	White, non-Hispanic	Not married	College graduate	Full time	Employer	None of these	Not ever diagnosed	Received at least one shot	0
514	1	0.364515641	Female	26	Metro Area	Low income, low savings	Hispanic	Not married	Not a college graduate	Unemployed	None	Independent	Not ever diagnosed	No shots received	0
514	2	0.364515641	Female	26	Metro Area	Low income, low savings	Hispanic	Not married	Not a college graduate	Full time	Other	Independent	Ever diagnosed	No shots received	1
514	3	0.364515641	Female	26	Metro Area	Low income, low savings	Hispanic	Not married	Not a college graduate	Full time	Employer	Independent	Not ever diagnosed	Received at least one shot	0
515	1	1.057532744	Male	38	Metro Area	High income, high savings	Hispanic	Married	College graduate	Part time	Employer	Independent	Not ever diagnosed	No shots received	0
515	2	1.057532744	Male	38	Metro Area	High income, high savings	Hispanic	Married	College graduate	Full time	Employer	Independent	Not ever diagnosed	Received at least one shot	0
515	3	1.057532744	Male	38	Metro Area	High income, high savings	Hispanic	Married	College graduate			Independent	Not ever diagnosed	Received at least one shot	0
516	1	1.487635983	Female	40	Metro Area	Low income, low savings	Hispanic	Not married	Not a college graduate	Unemployed	None	Democrat	Not ever diagnosed	No shots received	0
516	2	1.487635983	Female	40	Metro Area	Low income, low savings	Hispanic	Not married	Not a college graduate	Part time	None	Democrat	Not ever diagnosed	Received at least one shot	0
516	3	1.487635983	Female	40	Metro Area	Low income, low savings	Hispanic	Not married	Not a college graduate	Full time	Other	Democrat	Not ever diagnosed	Received at least one shot	0
517	1	1.353066073	Male	55	Metro Area	High income, high savings	White, non-Hispanic	Married	College graduate	Full time	Employer	Democrat	Not ever diagnosed	No shots received	0
517	2	1.353066073	Male	55	Metro Area	High income, high savings	White, non-Hispanic	Married	College graduate	Full time	Employer	Democrat	Not ever diagnosed	No shots received	0
517	3	1.353066073	Male	55	Metro Area	High income, high savings	White, non-Hispanic	Married	College graduate	Retired	Employer	Democrat	Not ever diagnosed	Received at least one shot	0
518	1	0.303523052	Male	32	Metro Area	Low income, low savings	Hispanic	Not married	Not a college graduate	Unemployed	Employer	None of these	Not ever diagnosed	No shots received	0
518	2	0.303523052	Male	32	Metro Area	Low income, low savings	Hispanic	Not married	Not a college graduate	Unemployed	None	None of these	Not ever diagnosed	No shots received	0
518	3	0.303523052	Male	32	Metro Area	Low income, low savings	Hispanic	Not married	Not a college graduate	Unemployed	None	None of these	Not ever diagnosed	No shots received	0
519	1	0.29936962	Female	32	Metro Area	Low income, high savings	Hispanic	Not married	College graduate	Full time	Medicaid	Independent	Not ever diagnosed	No shots received	1
519	2	0.29936962	Female	32	Metro Area	Low income, high savings	Hispanic	Not married	College graduate	Other	Medicaid	Independent	Not ever diagnosed	No shots received	0
519	3	0.29936962	Female	32	Metro Area	Low income, high savings	Hispanic	Not married	College graduate	Unemployed	Medicaid	Independent	Ever diagnosed	Received at least one shot	0
520	1	0.838450225	Female	79	Metro Area	Low income, high savings	Hispanic	Not married	Not a college graduate	Retired	Medicare		Not ever diagnosed	No shots received	0
520	2	0.838450225	Female	79		Low income, high savings	Hispanic
520	3	0.838450225	Female	79	Metro Area	Low income, high savings	Hispanic	Not married	Not a college graduate	Retired	Medicare		Ever diagnosed	No shots received	0
521	1	0.584501697	Female	53	Metro Area	High income, high savings	White, non-Hispanic	Married	Not a college graduate	Full time	None	Democrat	Not ever diagnosed	No shots received	0
521	2	0.584501697	Female	53	Metro Area	High income, high savings	White, non-Hispanic	Married	Not a college graduate	Full time	Employer	Democrat	Not ever diagnosed	Received at least one shot	0
521	3	0.584501697	Female	53	Metro Area	High income, high savings	White, non-Hispanic	Married	Not a college graduate	Full time	Private	Democrat	Not ever diagnosed	Received at least one shot	1
522	1	0.397892375	Male	34	Metro Area	Low income, low savings	Black, non-Hispanic	Not married	Not a college graduate	Full time	Medicare	Democrat	Not ever diagnosed	No shots received	0
522	2	0.397892375	Male	34	Metro Area	Low income, low savings	Black, non-Hispanic	Not married	Not a college graduate	Full time	Medicaid	Democrat	Not ever diagnosed	No shots received	0
522	3	0.397892375	Male	34	Metro Area	Low income, low savings	Black, non-Hispanic	Not married	Not a college graduate	Full time	Employer	Democrat	Not ever diagnosed	Received at least one shot	0
523	1	0.405383107	Male	32	Metro Area	High income, high savings	White, non-Hispanic	Not married	College graduate	Other	Employer	Independent	Not ever diagnosed	No shots received	1
523	2	0.405383107	Male	32	Non-Metro Area	High income, high savings	White, non-Hispanic	Not married	College graduate	Other	Private	Independent	Not ever diagnosed	No shots received	1
523	3	0.405383107	Male	32	Non-Metro Area	High income, high savings	White, non-Hispanic	Not married	College graduate			Independent
524	1	1.184653759	Male	49	Metro Area	High income, low savings	Hispanic	Married	Not a college graduate	Full time	Employer	None of these	Not ever diagnosed	No shots received	0
524	2	1.184653759	Male	49	Metro Area	High income, low savings	Hispanic	Married	Not a college graduate	Full time	Employer	None of these	Not ever diagnosed	Received at least one shot	0
524	3	1.184653759	Male	49	Metro Area	High income, low savings	Hispanic	Married	Not a college graduate			None of these
525	1	0.766892219	Male	47	Non-Metro Area	High income, high savings	White, non-Hispanic	Married	Not a college graduate	Full time	Employer	Republican	Not ever diagnosed	No shots received	0
525	2	0.766892219	Male	47	Non-Metro Area	High income, high savings	White, non-Hispanic	Married	Not a college graduate	Full time	Employer	Republican	Not ever diagnosed	No shots received	0
525	3	0.766892219	Male	47	Non-Metro Area	High income, high savings	White, non-Hispanic	Married	Not a college graduate			Republican
526	1	0.570615971	Male	69	Metro Area	Low income, high savings	White, non-Hispanic	Not married	Not a college graduate	Retired	Medicare	Republican	Not ever diagnosed	No shots received	0
526	2	0.570615971	Male	69	Metro Area	Low income, high savings	White, non-Hispanic	Not married	Not a college graduate	Retired	Medicare	Republican	Not ever diagnosed	Received at least one shot	0
526	3	0.570615971	Male	69	Metro Area	Low income, high savings	White, non-Hispanic	Not married	Not a college graduate			Republican
527	1	0.795230711	Female	70	Non-Metro Area	Low income, low savings	Hispanic	Not married	Not a college graduate	Retired	Medicare	None of these	Not ever diagnosed	No shots received	1
527	2	0.795230711	Female	70	Non-Metro Area	Low income, low savings	Hispanic	Not married	Not a college graduate	Other	Medicare	None of these	Not ever diagnosed	No shots received	1
527	3	0.795230711	Female	70	Non-Metro Area	Low income, low savings	Hispanic	Not married	Not a college graduate	Unemployed	Medicare	None of these	Not ever diagnosed	Received at least one shot	1
528	1	0.432529658	Female	34	Metro Area	High income, low savings	White, non-Hispanic	Married	College graduate	Full time	Employer	Democrat	Not ever diagnosed	No shots received	0
528	2	0.432529658	Female	34	Metro Area	High income, low savings	White, non-Hispanic	Married	College graduate	Full time	Employer	Democrat	Not ever diagnosed	Received at least one shot	0
528	3	0.432529658	Female	34	Metro Area	High income, low savings	White, non-Hispanic	Married	College graduate	Full time	Employer	Democrat	Ever diagnosed	Received at least one shot	0
529	1	0.560780052	Male	56	Non-Metro Area	High income, high savings	White, non-Hispanic	Married	Not a college graduate	Full time	Employer	Republican	Not ever diagnosed	No shots received	0
529	2	0.560780052	Male	56	Non-Metro Area	High income, high savings	White, non-Hispanic	Married	Not a college graduate	Full time	Employer	Republican	Not ever diagnosed	Received at least one shot	0
529	3	0.560780052	Male	56	Non-Metro Area	High income, high savings	White, non-Hispanic	Married	Not a college graduate	Full time	Employer	Republican	Not ever diagnosed	Received at least one shot	0
530	1	0.570102441	Female	24	Metro Area	Low income, high savings	Hispanic	Not married	Not a college graduate	Full time	Employer	Democrat	Not ever diagnosed	No shots received	1
530	2	0.570102441	Female	24	Metro Area	Low income, high savings	Hispanic	Not married	Not a college graduate	Full time	Employer	Democrat	Not ever diagnosed	Received at least one shot	0
530	3	0.570102441	Female	24	Metro Area	Low income, high savings	Hispanic	Not married	Not a college graduate	Part time	Private	Democrat	Not ever diagnosed	Received at least one shot	0
531	1	0.374251405	Male	41	Metro Area	High income, high savings	White, non-Hispanic	Married	Not a college graduate	Full time	Employer	Independent	Not ever diagnosed	No shots received	0
531	2	0.374251405	Male	41	Metro Area	High income, high savings	White, non-Hispanic	Married	Not a college graduate	Full time	Employer	Independent	Ever diagnosed	No shots received	0
531	3	0.374251405	Male	41	Metro Area	High income, high savings	White, non-Hispanic	Married	Not a college graduate			Independent
532	1	0.497719107	Male	76	Metro Area	High income, high savings	Hispanic	Married	Not a college graduate	Retired	Employer	None of these	Not ever diagnosed	No shots received	0
532	2	0.497719107	Male	76	Metro Area	High income, high savings	Hispanic	Married	Not a college graduate	Other	Medicare	None of these	Not ever diagnosed	Received at least one shot	0
532	3	0.497719107	Male	76	Metro Area	High income, high savings	Hispanic	Married	Not a college graduate	Other	Private	None of these	Not ever diagnosed	Received at least one shot	0
533	1	0.926340842	Female	37	Metro Area	High income, high savings	White, non-Hispanic	Married	College graduate	Full time	Employer	Democrat	Not ever diagnosed	No shots received	0
533	2	0.926340842	Female	37	Metro Area	High income, high savings	White, non-Hispanic	Married	College graduate	Full time	Employer	Democrat	Not ever diagnosed	No shots received	0
533	3	0.926340842	Female	37	Metro Area	High income, high savings	White, non-Hispanic	Married	College graduate	Full time	Employer	Democrat	Ever diagnosed	Received at least one shot	0
534	1	0.478067325	Female	33	Metro Area	Low income, low savings	Black, non-Hispanic	Not married	Not a college graduate	Full time	Employer		Not ever diagnosed	No shots received	1
534	2	0.478067325	Female	33	Metro Area	Low income, low savings	Black, non-Hispanic	Not married	Not a college graduate
534	3	0.478067325	Female	33	Metro Area	Low income, low savings	Black, non-Hispanic	Not married	Not a college graduate	Part time	Medicaid		Not ever diagnosed	Received at least one shot	1
535	1	0.599614328	Male	57	Metro Area	High income, high savings	White, non-Hispanic	Married	Not a college graduate	Full time	Private	Independent	Not ever diagnosed	No shots received	0
535	2	0.599614328	Male	57	Metro Area	High income, high savings	White, non-Hispanic	Married	Not a college graduate	Full time	Employer	Independent	Not ever diagnosed	No shots received	0
535	3	0.599614328	Male	57	Metro Area	High income, high savings	White, non-Hispanic	Married	Not a college graduate	Full time	Employer	Independent	Not ever diagnosed	Received at least one shot	0
536	1	0.682830902	Male	29	Metro Area	Low income, low savings	Hispanic	Not married	Not a college graduate	Full time	Employer	Independent	Not ever diagnosed	No shots received	0
536	2	0.682830902	Male	29	Metro Area	Low income, low savings	Hispanic	Not married	Not a college graduate	Full time	Employer	Independent	Ever diagnosed	Received at least one shot	0
536	3	0.682830902	Male	29	Metro Area	Low income, low savings	Hispanic	Not married	Not a college graduate			Independent
537	1	0.299216154	Male	39	Metro Area	High income, high savings	White, non-Hispanic	Married	Not a college graduate	Full time	Employer		Not ever diagnosed	No shots received	0
537	2	0.299216154	Male	39	Metro Area	High income, high savings	White, non-Hispanic	Married	Not a college graduate
537	3	0.299216154	Male	39	Metro Area	High income, high savings	White, non-Hispanic	Married	Not a college graduate	Full time	Employer		Not ever diagnosed	Received at least one shot	0
538	1	0.920777048	Male	64	Non-Metro Area	High income, low savings	White, non-Hispanic	Married	Not a college graduate	Retired	Medicare	None of these	Not ever diagnosed	No shots received	0
538	2	0.920777048	Male	64	Non-Metro Area	High income, low savings	White, non-Hispanic	Married	Not a college graduate	Retired	Medicare	None of these	Not ever diagnosed	Received at least one shot	0
538	3	0.920777048	Male	64	Non-Metro Area	High income, low savings	White, non-Hispanic	Married	Not a college graduate	Retired	Medicare	None of these	Not ever diagnosed	Received at least one shot	0
539	1	0.106912778	Male	31	Metro Area	High income, low savings	Hispanic	Married	Not a college graduate	Full time	Employer		Not ever diagnosed	No shots received	0
539	2	0.106912778	Male	31	Metro Area	High income, low savings	Hispanic	Married	Not a college graduate
539	3	0.106912778	Male	31	Metro Area	High income, low savings	Hispanic	Married	Not a college graduate	Full time	Employer		Not ever diagnosed	Received at least one shot	0
540	1	0.223726394	Female	43	Metro Area	Low income, low savings	Hispanic	Married	Not a college graduate	Unemployed	Other	Independent	Not ever diagnosed	No shots received	0
540	2	0.223726394	Female	43	Metro Area	Low income, low savings	Hispanic	Married	Not a college graduate	Part time	Other	Independent	Not ever diagnosed	No shots received	1
540	3	0.223726394	Female	43	Metro Area	Low income, low savings	Hispanic	Married	Not a college graduate			Independent
541	1	1.101162485	Female	27	Metro Area	Low income, low savings	White, non-Hispanic	Not married	College graduate	Full time	Employer	Democrat	Not ever diagnosed	No shots received	0
541	2	1.101162485	Female	27	Metro Area	Low income, low savings	White, non-Hispanic	Not married	College graduate	Full time	Employer	Democrat	Not ever diagnosed	Received at least one shot	0
541	3	1.101162485	Female	27	Metro Area	Low income, low savings	White, non-Hispanic	Not married	College graduate	Full time	Employer	Democrat	Not ever diagnosed	Received at least one shot	0
542	1	0.559760735	Female	28	Metro Area	High income, low savings	White, non-Hispanic	Married	College graduate	Other	Employer		Not ever diagnosed	No shots received	1
542	2	0.559760735	Female	28	Metro Area	High income, low savings	White, non-Hispanic	Married	College graduate
542	3	0.559760735	Female	28	Metro Area	High income, low savings	White, non-Hispanic	Married	College graduate	Other	Employer		Not ever diagnosed	Received at least one shot	1
543	1	0.400083774	Male	60	Metro Area		White, non-Hispanic	Married	College graduate	Retired	Private	Republican	Not ever diagnosed	No shots received	0
543	2	0.400083774	Male	60	Metro Area		White, non-Hispanic	Married	College graduate	Retired	Private	Republican	Not ever diagnosed	No shots received	0
543	3	0.400083774	Male	60	Metro Area		White, non-Hispanic	Married	College graduate	Retired	Private	Republican	Ever diagnosed	Received at least one shot	0
544	1	1.110906603	Female	59	Metro Area	High income, low savings	White, non-Hispanic	Married	Not a college graduate	Other	Employer	Republican	Not ever diagnosed	No shots received	0
544	2	1.110906603	Female	59	Metro Area	High income, low savings	White, non-Hispanic	Married	Not a college graduate	Other	Employer	Republican	Not ever diagnosed	Received at least one shot	1
544	3	1.110906603	Female	59	Metro Area	High income, low savings	White, non-Hispanic	Married	Not a college graduate			Republican
545	1	0.275647496	Female	21	Metro Area	Low income, low savings	Hispanic	Not married	Not a college graduate	Part time	Medicare	Democrat	Not ever diagnosed	No shots received	1
545	2	0.275647496	Female	21	Metro Area	Low income, low savings	Hispanic	Not married	Not a college graduate	Part time	Medicaid	Democrat	Ever diagnosed	No shots received	1
545	3	0.275647496	Female	21	Metro Area	Low income, low savings	Hispanic	Not married	Not a college graduate	Part time	Medicare	Democrat	Ever diagnosed	Received at least one shot	1
546	1	0.5584978	Male	61	Non-Metro Area	High income, high savings	White, non-Hispanic	Married	Not a college graduate	Full time	None	Democrat	Not ever diagnosed	No shots received	0
546	2	0.5584978	Male	61	Non-Metro Area	High income, high savings	White, non-Hispanic	Married	Not a college graduate	Full time	None	Democrat	Not ever diagnosed	No shots received	0
546	3	0.5584978	Male	61	Non-Metro Area	High income, high savings	White, non-Hispanic	Married	Not a college graduate	Full time	None	Democrat	Ever diagnosed	Received at least one shot	0
547	1	0.603475185	Male	57	Metro Area	High income, high savings	White, non-Hispanic	Married	Not a college graduate	Full time	Employer	Republican	Not ever diagnosed	No shots received	0
547	2	0.603475185	Male	57	Metro Area	High income, high savings	White, non-Hispanic	Married	Not a college graduate	Full time	Employer	Republican	Not ever diagnosed	No shots received	0
547	3	0.603475185	Male	57	Metro Area	High income, high savings	White, non-Hispanic	Married	Not a college graduate	Retired	Other	Republican	Not ever diagnosed	No shots received	1
548	1	0.67243802	Female	54	Metro Area	Low income, low savings	White, non-Hispanic	Not married	Not a college graduate	Full time	Private	Republican	Not ever diagnosed	No shots received	0
548	2	0.67243802	Female	54	Metro Area	Low income, low savings	White, non-Hispanic	Not married	Not a college graduate	Full time	Private	Republican	Not ever diagnosed	No shots received	0
548	3	0.67243802	Female	54	Metro Area	Low income, low savings	White, non-Hispanic	Not married	Not a college graduate	Full time	Private	Republican	Ever diagnosed	Received at least one shot	0
549	1	0.424435168	Female	44	Non-Metro Area	Low income, low savings	White, non-Hispanic	Not married	Not a college graduate	Full time	Medicaid	Independent	Not ever diagnosed	No shots received	1
549	2	0.424435168	Female	44	Non-Metro Area	Low income, low savings	White, non-Hispanic	Not married	Not a college graduate	Other	Medicaid	Independent	Not ever diagnosed	Received at least one shot	1
549	3	0.424435168	Female	44	Non-Metro Area	Low income, low savings	White, non-Hispanic	Not married	Not a college graduate			Independent
550	1	1.339115872	Male	29	Metro Area	High income, low savings	White, non-Hispanic	Not married	College graduate	Full time	Employer	Democrat	Not ever diagnosed	No shots received	0
550	2	1.339115872	Male	29	Metro Area	High income, low savings	White, non-Hispanic	Not married	College graduate	Full time	Employer	Democrat	Not ever diagnosed	Received at least one shot	0
550	3	1.339115872	Male	29	Metro Area	High income, low savings	White, non-Hispanic	Not married	College graduate	Full time	Private	Democrat	Ever diagnosed	Received at least one shot	0
551	1	0.686342152	Female	49	Non-Metro Area	Low income, low savings	White, non-Hispanic	Married	Not a college graduate	Unemployed	None	Republican	Not ever diagnosed	No shots received	0
551	2	0.686342152	Female	49	Metro Area	Low income, low savings	White, non-Hispanic	Married	Not a college graduate	Full time	None	Republican	Not ever diagnosed	No shots received	0
551	3	0.686342152	Female	49	Metro Area	Low income, low savings	White, non-Hispanic	Married	Not a college graduate	Other	Medicaid	Republican	Not ever diagnosed	No shots received	0
552	1	1.229354268	Male	30	Non-Metro Area	Low income, low savings	White, non-Hispanic	Married	Not a college graduate	Unemployed	None	Republican	Not ever diagnosed	No shots received	1
552	2	1.229354268	Male	30	Non-Metro Area	Low income, low savings	White, non-Hispanic	Married	Not a college graduate	Other	Medicaid	Republican	Not ever diagnosed	No shots received	1
552	3	1.229354268	Male	30	Non-Metro Area	Low income, low savings	White, non-Hispanic	Married	Not a college graduate	Other	Medicare	Republican	Not ever diagnosed	No shots received	1
553	1	0.256962929	Male	65	Metro Area	Low income, high savings	White, non-Hispanic	Married	Not a college graduate	Other	Private	Independent	Ever diagnosed	No shots received	0
553	2	0.256962929	Male	65	Metro Area	Low income, high savings	White, non-Hispanic	Married	Not a college graduate	Other	Private	Independent	Ever diagnosed	Received at least one shot	0
553	3	0.256962929	Male	65	Metro Area	Low income, high savings	White, non-Hispanic	Married	Not a college graduate	Other	Private	Independent	Ever diagnosed	Received at least one shot	0
554	1	1.210650776	Male	31	Metro Area	Low income, low savings	White, non-Hispanic	Not married	College graduate	Other	Medicare	Democrat	Ever diagnosed	No shots received	1
554	2	1.210650776	Male	31	Metro Area	Low income, low savings	White, non-Hispanic	Not married	College graduate	Unemployed	Medicare	Democrat	Not ever diagnosed	No shots received	1
554	3	1.210650776	Male	31	Metro Area	Low income, low savings	White, non-Hispanic	Not married	College graduate	Full time	Employer	Democrat	Ever diagnosed	Received at least one shot	1
555	1	2.02829461	Male	26	Metro Area	High income, high savings	Asian, non-Hispanic	Not married	College graduate	Full time	Employer	Republican	Not ever diagnosed	No shots received	0
555	2	2.02829461	Male	26	Metro Area	High income, high savings	Asian, non-Hispanic	Not married	College graduate	Full time	Employer	Republican	Not ever diagnosed	Received at least one shot	0
555	3	2.02829461	Male	26	Metro Area	High income, high savings	Asian, non-Hispanic	Not married	College graduate			Republican
556	1	0.771712522	Male	39	Metro Area	High income, low savings	White, non-Hispanic	Married	Not a college graduate	Full time	Employer	Republican	Not ever diagnosed	No shots received	0
556	2	0.771712522	Male	39	Metro Area	High income, low savings	White, non-Hispanic	Married	Not a college graduate	Full time	Employer	Republican	Not ever diagnosed	No shots received	0
556	3	0.771712522	Male	39	Metro Area	High income, low savings	White, non-Hispanic	Married	Not a college graduate			Republican
557	1	0.722762007	Female	59	Metro Area	Low income, low savings	White, non-Hispanic	Not married	College graduate	Other	Other	Democrat	Not ever diagnosed	No shots received	1
557	2	0.722762007	Female	59	Non-Metro Area	Low income, low savings	White, non-Hispanic	Not married	College graduate	Other	Other	Democrat	Not ever diagnosed	No shots received	1
557	3	0.722762007	Female	59	Non-Metro Area	Low income, low savings	White, non-Hispanic	Not married	College graduate	Other	Other	Democrat	Not ever diagnosed	Received at least one shot	1
558	1	1.24204638	Male	70	Metro Area	High income, low savings	White, non-Hispanic	Not married	College graduate	Retired	Medicare	Republican	Not ever diagnosed	No shots received	1
558	2	1.24204638	Male	70	Metro Area	High income, low savings	White, non-Hispanic	Not married	College graduate	Other	Medicare	Republican	Not ever diagnosed	Received at least one shot	1
558	3	1.24204638	Male	70	Metro Area	High income, low savings	White, non-Hispanic	Not married	College graduate	Retired	Medicare	Republican	Ever diagnosed	Received at least one shot	0
559	1	0.479240896	Female	30	Non-Metro Area	High income, low savings	White, non-Hispanic	Married	College graduate	Part time	Employer		Not ever diagnosed	No shots received	0
559	2	0.479240896	Female	30	Non-Metro Area	High income, low savings	White, non-Hispanic	Married	College graduate
559	3	0.479240896	Female	30	Non-Metro Area	High income, low savings	White, non-Hispanic	Married	College graduate	Full time	Employer		Ever diagnosed	No shots received	0
560	1	1.210631366	Female	33	Metro Area	Low income, low savings	Hispanic	Married	Not a college graduate	Part time	Employer	Democrat	Not ever diagnosed	No shots received	0
560	2	1.210631366	Female	33	Metro Area	Low income, low savings	Hispanic	Married	Not a college graduate	Other	Employer	Democrat	Not ever diagnosed	No shots received	0
560	3	1.210631366	Female	33	Metro Area	Low income, low savings	Hispanic	Married	Not a college graduate	Other		Democrat	Ever diagnosed	Received at least one shot	0
561	1	0.81918188	Female	30	Non-Metro Area	Low income, low savings	White, non-Hispanic	Not married	College graduate	Other	Medicaid	None of these	Not ever diagnosed	No shots received	0
561	2	0.81918188	Female	30	Non-Metro Area	Low income, low savings	White, non-Hispanic	Not married	College graduate	Unemployed	Medicaid	None of these	Not ever diagnosed	No shots received	0
561	3	0.81918188	Female	30	Non-Metro Area	Low income, low savings	White, non-Hispanic	Not married	College graduate			None of these
562	1	0.340655107	Male	69	Metro Area	Low income, low savings	Black, non-Hispanic	Not married	Not a college graduate	Full time	Other		Not ever diagnosed	No shots received	0
562	2	0.340655107	Male	69	Metro Area	Low income, low savings	Black, non-Hispanic	Not married	Not a college graduate
562	3	0.340655107	Male	69	Metro Area	Low income, low savings	Black, non-Hispanic	Not married	Not a college graduate	Retired	Medicare		Ever diagnosed	Received at least one shot	0
563	1	0.403222706	Female	50	Non-Metro Area	Low income, low savings	Hispanic	Married	Not a college graduate	Other	Medicaid	Democrat	Not ever diagnosed	No shots received	1
563	2	0.403222706	Female	50	Non-Metro Area	Low income, low savings	Hispanic	Married	Not a college graduate	Other	Medicaid	Democrat	Ever diagnosed	No shots received	1
563	3	0.403222706	Female	50	Non-Metro Area	Low income, low savings	Hispanic	Married	Not a college graduate	Other	Other	Democrat	Ever diagnosed	Received at least one shot	1
564	1	1.520134166	Male	69	Metro Area	High income, low savings	Hispanic	Married	Not a college graduate	Retired	Private	Republican	Not ever diagnosed	No shots received	0
564	2	1.520134166	Male	69	Metro Area	High income, low savings	Hispanic	Married	Not a college graduate	Retired	Employer	Republican	Not ever diagnosed	Received at least one shot	0
564	3	1.520134166	Male	69	Metro Area	High income, low savings	Hispanic	Married	Not a college graduate			Republican
565	1	0.336453809	Male	38	Metro Area	Low income, low savings	White, non-Hispanic	Not married	Not a college graduate	Full time	Employer	Democrat	Not ever diagnosed	No shots received	0
565	2	0.336453809	Male	38	Metro Area	Low income, low savings	White, non-Hispanic	Not married	Not a college graduate	Full time	Employer	Democrat	Not ever diagnosed	No shots received	0
565	3	0.336453809	Male	38	Metro Area	Low income, low savings	White, non-Hispanic	Not married	Not a college graduate	Full time	Employer	Democrat	Not ever diagnosed	No shots received	0
566	1	0.805951636	Male	32	Metro Area	High income, high savings	White, non-Hispanic	Not married	College graduate	Full time	Medicaid	Democrat	Not ever diagnosed	No shots received	1
566	2	0.805951636	Male	32	Metro Area	High income, high savings	White, non-Hispanic	Not married	College graduate	Full time	Private	Democrat	Not ever diagnosed	No shots received	1
566	3	0.805951636	Male	32	Metro Area	High income, high savings	White, non-Hispanic	Not married	College graduate	Other	Other	Democrat	Not ever diagnosed	Received at least one shot	1
567	1	1.564292342	Female	29	Metro Area	Low income, low savings	White, non-Hispanic	Not married	Not a college graduate	Part time	Medicaid	Republican	Not ever diagnosed	No shots received	0
567	2	1.564292342	Female	29	Non-Metro Area	Low income, low savings	White, non-Hispanic	Not married	Not a college graduate	Part time	Medicaid	Republican	Not ever diagnosed	No shots received	1
567	3	1.564292342	Female	29	Metro Area	Low income, low savings	White, non-Hispanic	Not married	Not a college graduate	Unemployed	Medicaid	Republican	Not ever diagnosed	No shots received	1
568	1	0.559682146	Male	79	Metro Area	High income, high savings	White, non-Hispanic	Married	Not a college graduate	Retired	Medicare	Independent	Not ever diagnosed	No shots received	0
568	2	0.559682146	Male	79	Metro Area	High income, high savings	White, non-Hispanic	Married	Not a college graduate	Retired	Medicare	Independent	Not ever diagnosed	Received at least one shot
568	3	0.559682146	Male	79	Metro Area	High income, high savings	White, non-Hispanic	Married	Not a college graduate	Retired	Medicare	Independent	Not ever diagnosed	Received at least one shot	0
569	1	0.937679336	Female	61	Metro Area	Low income, low savings	White, non-Hispanic	Married	College graduate	Other	Medicaid	Democrat	Not ever diagnosed	No shots received	0
569	2	0.937679336	Female	61	Metro Area	Low income, low savings	White, non-Hispanic	Married	College graduate	Retired	Medicaid	Democrat	Not ever diagnosed	Received at least one shot	0
569	3	0.937679336	Female	61	Metro Area	Low income, low savings	White, non-Hispanic	Married	College graduate	Retired	Medicaid	Democrat	Not ever diagnosed	Received at least one shot	0
570	1	0.568989134	Female	48	Non-Metro Area	Low income, low savings	White, non-Hispanic	Not married	Not a college graduate	Other	Medicaid	Democrat	Not ever diagnosed	No shots received	1
570	2	0.568989134	Female	48	Non-Metro Area	Low income, low savings	White, non-Hispanic	Not married	Not a college graduate	Unemployed	Medicaid	Democrat	Not ever diagnosed	No shots received	1
570	3	0.568989134	Female	48	Non-Metro Area	Low income, low savings	White, non-Hispanic	Not married	Not a college graduate	Full time	Medicaid	Democrat	Ever diagnosed	No shots received	1
571	1	0.837327708	Male	29	Metro Area	High income, low savings	White, non-Hispanic	Not married	College graduate	Full time	Private	Independent	Not ever diagnosed	No shots received	0
571	2	0.837327708	Male	29	Metro Area	High income, low savings	White, non-Hispanic	Not married	College graduate	Full time	Private	Independent	Not ever diagnosed	No shots received	0
571	3	0.837327708	Male	29	Metro Area	High income, low savings	White, non-Hispanic	Not married	College graduate	Full time	Private	Independent	Not ever diagnosed	No shots received	1
572	1	0.536556993	Female	62	Metro Area	Low income, low savings	Black, non-Hispanic	Not married	Not a college graduate	Full time	Employer	Democrat	Not ever diagnosed	No shots received	0
572	2	0.536556993	Female	62	Metro Area	Low income, low savings	Black, non-Hispanic	Not married	Not a college graduate	Full time	Employer	Democrat	Not ever diagnosed	Received at least one shot	0
572	3	0.536556993	Female	62	Metro Area	Low income, low savings	Black, non-Hispanic	Not married	Not a college graduate	Full time	Employer	Democrat	Not ever diagnosed	Received at least one shot	0
573	1	0.779376454	Female	64	Metro Area	Low income, low savings	White, non-Hispanic	Married	Not a college graduate	Full time	Private	Independent	Not ever diagnosed	No shots received	0
573	2	0.779376454	Female	64	Metro Area	Low income, low savings	White, non-Hispanic	Married	Not a college graduate	Full time	Employer	Independent	Not ever diagnosed	No shots received	0
573	3	0.779376454	Female	64	Metro Area	Low income, low savings	White, non-Hispanic	Married	Not a college graduate	Full time	Employer	Independent	Not ever diagnosed	No shots received	0
574	1	2.252975161	Female	38	Metro Area	Low income, high savings	White, non-Hispanic	Not married	College graduate	Full time	Employer	Independent	Not ever diagnosed	No shots received	1
574	2	2.252975161	Female	38	Metro Area	Low income, high savings	White, non-Hispanic	Not married	College graduate	Full time	Private	Independent	Ever diagnosed	No shots received	1
574	3	2.252975161	Female	38	Metro Area	Low income, high savings	White, non-Hispanic	Not married	College graduate	Full time	Employer	Independent	Ever diagnosed	Received at least one shot	0
575	1	1.872965053	Male	59	Metro Area	High income, low savings	Black, non-Hispanic	Married	College graduate	Retired	Medicare	Democrat	Not ever diagnosed	No shots received	0
575	2	1.872965053	Male	59	Metro Area	High income, low savings	Black, non-Hispanic	Married	College graduate	Retired	Employer	Democrat	Not ever diagnosed	No shots received	0
575	3	1.872965053	Male	59	Metro Area	High income, low savings	Black, non-Hispanic	Married	College graduate	Other	Medicare	Democrat	Not ever diagnosed	Received at least one shot
576	1	0.542011564	Male	54	Metro Area	High income, high savings	White, non-Hispanic	Not married	Not a college graduate	Full time	Employer	Independent	Not ever diagnosed	No shots received	0
576	2	0.542011564	Male	54	Metro Area	High income, high savings	White, non-Hispanic	Not married	Not a college graduate	Full time	Employer	Independent	Not ever diagnosed	Received at least one shot	0
576	3	0.542011564	Male	54	Metro Area	High income, high savings	White, non-Hispanic	Not married	Not a college graduate			Independent
577	1	0.607534404	Male	37	Metro Area	Low income, high savings	Hispanic	Married	Not a college graduate	Full time	Employer	Republican	Not ever diagnosed	No shots received	0
577	2	0.607534404	Male	37	Metro Area	Low income, high savings	Hispanic	Married	Not a college graduate	Full time	Employer	Republican	Not ever diagnosed	No shots received	0
577	3	0.607534404	Male	37	Metro Area	Low income, high savings	Hispanic	Married	Not a college graduate	Full time	Employer	Republican	Ever diagnosed	Received at least one shot	0
578	1	2.844388496	Male	45	Metro Area	Low income, low savings	White, non-Hispanic	Not married	Not a college graduate				Not ever diagnosed	No shots received	0
578	2	2.844388496	Male	45	Metro Area	Low income, low savings	White, non-Hispanic	Not married	Not a college graduate	Unemployed	None		Not ever diagnosed	No shots received
578	3	2.844388496	Male	45	Metro Area	Low income, low savings	White, non-Hispanic	Not married	Not a college graduate	Full time			Not ever diagnosed	No shots received
579	1	0.814035836	Female	37	Metro Area		Hispanic	Not married	Not a college graduate	Other		None of these	Not ever diagnosed	No shots received	0
579	2	0.814035836	Female	37	Metro Area		Hispanic	Not married	Not a college graduate	Part time	None	None of these	Not ever diagnosed	No shots received	0
579	3	0.814035836	Female	37	Metro Area		Hispanic	Not married	Not a college graduate	Part time	None	None of these	Not ever diagnosed	No shots received	0
580	1	1.292643889	Male	81	Metro Area	Low income, high savings	White, non-Hispanic	Married	Not a college graduate	Retired	Medicare	Independent	Not ever diagnosed	No shots received	0
580	2	1.292643889	Male	81	Metro Area	Low income, high savings	White, non-Hispanic	Married	Not a college graduate	Retired	Medicare	Independent	Not ever diagnosed	No shots received	0
580	3	1.292643889	Male	81	Metro Area	Low income, high savings	White, non-Hispanic	Married	Not a college graduate	Retired	Medicare	Independent	Not ever diagnosed	Received at least one shot	0
581	1	0.369522243	Male	59	Metro Area	High income, high savings	White, non-Hispanic	Married	Not a college graduate	Retired	Employer	Republican	Not ever diagnosed	No shots received	0
581	2	0.369522243	Male	59	Metro Area	High income, high savings	White, non-Hispanic	Married	Not a college graduate	Retired	None	Republican	Not ever diagnosed	Received at least one shot	0
581	3	0.369522243	Male	59	Metro Area	High income, high savings	White, non-Hispanic	Married	Not a college graduate	Retired	None	Republican	Not ever diagnosed	Received at least one shot	0
582	1	0.771002619	Female	27	Non-Metro Area	Low income, low savings	White, non-Hispanic	Married	Not a college graduate	Other	None	None of these	Not ever diagnosed	No shots received	1
582	2	0.771002619	Female	27	Non-Metro Area	Low income, low savings	White, non-Hispanic	Married	Not a college graduate	Other	Medicaid	None of these	Not ever diagnosed	No shots received	1
582	3	0.771002619	Female	27	Non-Metro Area	Low income, low savings	White, non-Hispanic	Married	Not a college graduate	Other	Medicaid	None of these	Ever diagnosed	Received at least one shot	1
583	1	0.254931529	Male	67	Metro Area	Low income, high savings	White, non-Hispanic	Not married	Not a college graduate	Retired	Medicare	Independent	Not ever diagnosed	No shots received	1
583	2	0.254931529	Male	67	Metro Area	Low income, high savings	White, non-Hispanic	Not married	Not a college graduate	Retired	Medicare	Independent	Not ever diagnosed	No shots received	1
583	3	0.254931529	Male	67	Metro Area	Low income, high savings	White, non-Hispanic	Not married	Not a college graduate	Retired	Medicare	Independent	Not ever diagnosed	Received at least one shot	1
584	1	0.807088503	Female	47	Non-Metro Area	Low income, low savings	White, non-Hispanic	Married	College graduate	Other	None	None of these	Not ever diagnosed	No shots received	0
584	2	0.807088503	Female	47	Non-Metro Area	Low income, low savings	White, non-Hispanic	Married	College graduate	Full time		None of these	Not ever diagnosed	No shots received	0
584	3	0.807088503	Female	47	Non-Metro Area	Low income, low savings	White, non-Hispanic	Married	College graduate	Full time	Private	None of these	Not ever diagnosed	No shots received	0
585	1	0.392378836	Male	51	Metro Area	Low income, low savings	White, non-Hispanic	Not married	Not a college graduate	Unemployed	None		Not ever diagnosed	No shots received	0
585	2	0.392378836	Male	51	Metro Area	Low income, low savings	White, non-Hispanic	Not married	Not a college graduate
585	3	0.392378836	Male	51	Metro Area	Low income, low savings	White, non-Hispanic	Not married	Not a college graduate	Other	Medicare		Ever diagnosed	Received at least one shot	0
586	1	1.445693772	Male	55	Metro Area	High income, low savings	White, non-Hispanic	Married	Not a college graduate	Unemployed	Employer	Republican	Not ever diagnosed	No shots received	0
586	2	1.445693772	Male	55	Metro Area	High income, low savings	White, non-Hispanic	Married	Not a college graduate	Unemployed	None	Republican	Not ever diagnosed	No shots received	0
586	3	1.445693772	Male	55	Metro Area	High income, low savings	White, non-Hispanic	Married	Not a college graduate	Full time	Private	Republican	Not ever diagnosed	Received at least one shot	0
587	1	.7058325680999999	Female	44	Metro Area	Low income, low savings	Hispanic	Not married	Not a college graduate	Unemployed	Employer	Democrat	Not ever diagnosed	No shots received	0
587	2	.7058325680999999	Female	44	Metro Area	Low income, low savings	Hispanic	Not married	Not a college graduate	Part time	Private	Democrat	Not ever diagnosed	No shots received	0
587	3	.7058325680999999	Female	44	Metro Area	Low income, low savings	Hispanic	Not married	Not a college graduate	Part time	Medicaid	Democrat	Ever diagnosed	Received at least one shot	0
588	1	2.54223469	Female	75	Metro Area	Low income, low savings	Hispanic	Married	Not a college graduate	Retired	Medicare	Democrat	Not ever diagnosed	No shots received	1
588	2	2.54223469	Female	75	Metro Area	Low income, low savings	Hispanic	Married	Not a college graduate	Retired	Medicare	Democrat	Not ever diagnosed	Received at least one shot	0
588	3	2.54223469	Female	75	Metro Area	Low income, low savings	Hispanic	Married	Not a college graduate			Democrat
589	1	0.580089061	Male	54	Metro Area	Low income, low savings	White, non-Hispanic	Married	Not a college graduate	Part time	None	Republican	Not ever diagnosed	No shots received	0
589	2	0.580089061	Male	54	Metro Area	Low income, low savings	White, non-Hispanic	Married	Not a college graduate	Full time	None	Republican	Not ever diagnosed	No shots received	0
589	3	0.580089061	Male	54	Metro Area	Low income, low savings	White, non-Hispanic	Married	Not a college graduate	Full time	None	Republican	Ever diagnosed	No shots received	0
590	1	1.620476505	Male	67	Non-Metro Area	Low income, low savings	White, non-Hispanic	Married	Not a college graduate	Retired	Medicare	Republican	Not ever diagnosed	No shots received	0
590	2	1.620476505	Male	67	Non-Metro Area	Low income, low savings	White, non-Hispanic	Married	Not a college graduate	Retired	Medicare	Republican	Not ever diagnosed	No shots received	0
590	3	1.620476505	Male	67	Non-Metro Area	Low income, low savings	White, non-Hispanic	Married	Not a college graduate	Other	Medicaid	Republican	Ever diagnosed	Received at least one shot	0
591	1	0.908411878	Female	61	Metro Area	High income, high savings	Black, non-Hispanic	Not married	Not a college graduate	Full time	Private	Democrat	Not ever diagnosed	No shots received	0
591	2	0.908411878	Female	61	Metro Area	High income, high savings	Black, non-Hispanic	Not married	Not a college graduate	Full time	Employer	Democrat	Not ever diagnosed	Received at least one shot	0
591	3	0.908411878	Female	61	Metro Area	High income, high savings	Black, non-Hispanic	Not married	Not a college graduate	Full time	Employer	Democrat	Ever diagnosed	Received at least one shot	0
592	1	1.416287794	Female	48	Non-Metro Area	Low income, low savings	White, non-Hispanic	Married	College graduate	Unemployed	Medicaid	Independent	Not ever diagnosed	No shots received	1
592	2	1.416287794	Female	48	Non-Metro Area	Low income, low savings	White, non-Hispanic	Married	College graduate	Part time	Medicaid	Independent	Not ever diagnosed	No shots received	1
592	3	1.416287794	Female	48	Non-Metro Area	Low income, low savings	White, non-Hispanic	Married	College graduate	Full time	Medicaid	Independent	Not ever diagnosed	No shots received	1
593	1	0.720640058	Female	42	Metro Area	Low income, low savings	White, non-Hispanic	Not married	Not a college graduate	Part time	None	Republican	Not ever diagnosed	No shots received	0
593	2	0.720640058	Female	42	Metro Area	Low income, low savings	White, non-Hispanic	Not married	Not a college graduate	Part time		Republican	Not ever diagnosed	No shots received	0
593	3	0.720640058	Female	42	Metro Area	Low income, low savings	White, non-Hispanic	Not married	Not a college graduate	Part time	Medicaid	Republican	Not ever diagnosed	No shots received	0
594	1	3.622746931	Male	66	Metro Area	Low income, low savings	Hispanic	Not married	Not a college graduate	Full time	Medicare	Republican	Not ever diagnosed	No shots received	0
594	2	3.622746931	Male	66	Metro Area	Low income, low savings	Hispanic	Not married	Not a college graduate	Unemployed	Medicare	Republican	Not ever diagnosed	No shots received	1
594	3	3.622746931	Male	66	Metro Area	Low income, low savings	Hispanic	Not married	Not a college graduate			Republican
595	1	0.489002282	Male	81	Metro Area	Low income, high savings	White, non-Hispanic	Married	Not a college graduate	Retired	Medicare	Republican	Not ever diagnosed	No shots received	0
595	2	0.489002282	Male	81	Metro Area	Low income, high savings	White, non-Hispanic	Married	Not a college graduate	Retired	Medicare	Republican	Not ever diagnosed	Received at least one shot	0
595	3	0.489002282	Male	81	Metro Area	Low income, high savings	White, non-Hispanic	Married	Not a college graduate	Retired	Medicare	Republican	Not ever diagnosed	Received at least one shot	0
596	1	1.358968429	Male	60	Metro Area	High income, high savings	White, non-Hispanic	Not married	College graduate	Full time	Employer	Republican	Not ever diagnosed	No shots received	0
596	2	1.358968429	Male	60	Metro Area	High income, high savings	White, non-Hispanic	Not married	College graduate	Full time	Employer	Republican	Not ever diagnosed	Received at least one shot	0
596	3	1.358968429	Male	60	Metro Area	High income, high savings	White, non-Hispanic	Not married	College graduate	Full time	Employer	Republican	Not ever diagnosed	Received at least one shot	0
597	1	0.727440931	Male	27	Metro Area	Low income, low savings	Hispanic	Not married	Not a college graduate	Full time	Employer	Independent	Not ever diagnosed	No shots received	1
597	2	0.727440931	Male	27	Metro Area	Low income, low savings	Hispanic	Not married	Not a college graduate	Unemployed	Other	Independent	Not ever diagnosed	No shots received	1
597	3	0.727440931	Male	27	Metro Area	Low income, low savings	Hispanic	Not married	Not a college graduate	Part time	Private	Independent	Not ever diagnosed	Received at least one shot	1
598	1	0.268382288	Female	64	Metro Area	Low income, high savings	White, non-Hispanic	Not married	Not a college graduate	Retired	Other	Democrat	Not ever diagnosed	No shots received	0
598	2	0.268382288	Female	64	Metro Area	Low income, high savings	White, non-Hispanic	Not married	Not a college graduate	Retired	Medicare	Democrat	Ever diagnosed	Received at least one shot	0
598	3	0.268382288	Female	64	Metro Area	Low income, high savings	White, non-Hispanic	Not married	Not a college graduate	Retired	Medicare	Democrat	Ever diagnosed	Received at least one shot	0
599	1	1.129117675	Male	36	Metro Area	Low income, low savings	White, non-Hispanic	Not married	College graduate	Part time	Medicare	Democrat	Not ever diagnosed	No shots received	0
599	2	1.129117675	Male	36	Metro Area	Low income, low savings	White, non-Hispanic	Not married	College graduate	Part time	Employer	Democrat	Not ever diagnosed	No shots received	0
599	3	1.129117675	Male	36	Metro Area	Low income, low savings	White, non-Hispanic	Not married	College graduate	Part time	Other	Democrat	Not ever diagnosed	Received at least one shot	0
600	1	0.180453766	Female	27	Metro Area	Low income, low savings	Hispanic	Not married	Not a college graduate	Other	None	Independent	Not ever diagnosed	No shots received	0
600	2	0.180453766	Female	27	Metro Area	Low income, low savings	Hispanic	Not married	Not a college graduate	Part time	None	Independent	Not ever diagnosed	No shots received	0
600	3	0.180453766	Female	27	Metro Area	Low income, low savings	Hispanic	Not married	Not a college graduate	Full time	None	Independent	Not ever diagnosed	Received at least one shot	0
601	1	0.569348399	Male	71	Metro Area	Low income, low savings	White, non-Hispanic	Not married	Not a college graduate	Retired	Other	Independent	Not ever diagnosed	No shots received	1
601	2	0.569348399	Male	71	Metro Area	Low income, low savings	White, non-Hispanic	Not married	Not a college graduate	Retired	Other	Independent	Not ever diagnosed	No shots received	1
601	3	0.569348399	Male	71	Metro Area	Low income, low savings	White, non-Hispanic	Not married	Not a college graduate			Independent
602	1	0.79125735	Male	35	Metro Area	High income, low savings	White, non-Hispanic	Married	College graduate	Full time	Employer	Independent	Not ever diagnosed	No shots received	1
602	2	0.79125735	Male	35	Metro Area	High income, low savings	White, non-Hispanic	Married	College graduate	Full time	Employer	Independent	Not ever diagnosed	No shots received	1
602	3	0.79125735	Male	35	Metro Area	High income, low savings	White, non-Hispanic	Married	College graduate	Full time	Employer	Independent	Not ever diagnosed	Received at least one shot	1
603	1	2.103058239	Female	57	Metro Area	Low income, low savings	White, non-Hispanic	Not married	Not a college graduate	Other	Medicare	Independent	Not ever diagnosed	No shots received	1
603	2	2.103058239	Female	57	Metro Area	Low income, low savings	White, non-Hispanic	Not married	Not a college graduate	Other	Medicare	Independent	Not ever diagnosed	Received at least one shot	1
603	3	2.103058239	Female	57	Metro Area	Low income, low savings	White, non-Hispanic	Not married	Not a college graduate	Other	Medicare	Independent	Ever diagnosed	Received at least one shot	1
604	1	0.623320628	Male	30	Non-Metro Area	High income, high savings	Other or multiple races	Not married	College graduate	Unemployed	None	Independent	Not ever diagnosed	No shots received	1
604	2	0.623320628	Male	30	Non-Metro Area	High income, high savings	Other or multiple races	Not married	College graduate	Full time	Employer	Independent	Not ever diagnosed	Received at least one shot	1
604	3	0.623320628	Male	30	Non-Metro Area	High income, high savings	Other or multiple races	Not married	College graduate			Independent	Not ever diagnosed	Received at least one shot
605	1	0.324970622	Female	42	Metro Area	High income, high savings	White, non-Hispanic	Married	Not a college graduate	Other	Employer	Democrat	Not ever diagnosed	No shots received	0
605	2	0.324970622	Female	42	Metro Area	High income, high savings	White, non-Hispanic	Married	Not a college graduate	Other	Employer	Democrat	Not ever diagnosed	No shots received	0
605	3	0.324970622	Female	42	Metro Area	High income, high savings	White, non-Hispanic	Married	Not a college graduate	Other	Employer	Democrat	Not ever diagnosed	Received at least one shot	1
606	1	0.627204573	Female	28	Metro Area	Low income, low savings	Hispanic	Not married	Not a college graduate	Other	Medicaid	Democrat	Not ever diagnosed	No shots received	0
606	2	0.627204573	Female	28	Metro Area	Low income, low savings	Hispanic	Not married	Not a college graduate	Full time	Medicaid	Democrat	Ever diagnosed	No shots received	0
606	3	0.627204573	Female	28	Metro Area	Low income, low savings	Hispanic	Not married	Not a college graduate			Democrat
607	1	0.122543255	Female	34	Metro Area	High income, low savings	White, non-Hispanic	Married	Not a college graduate	Part time	Employer	Republican	Not ever diagnosed	No shots received	1
607	2	0.122543255	Female	34	Metro Area	High income, low savings	White, non-Hispanic	Married	Not a college graduate	Part time	Employer	Republican	Not ever diagnosed	No shots received	0
607	3	0.122543255	Female	34	Metro Area	High income, low savings	White, non-Hispanic	Married	Not a college graduate	Part time	Employer	Republican	Ever diagnosed	Received at least one shot	1
608	1	0.287599388	Male	35	Metro Area	Low income, low savings	White, non-Hispanic	Married	Not a college graduate	Part time	None	Democrat	Not ever diagnosed	No shots received	0
608	2	0.287599388	Male	35	Metro Area	Low income, low savings	White, non-Hispanic	Married	Not a college graduate	Other	None	Democrat	Not ever diagnosed	Received at least one shot	1
608	3	0.287599388	Male	35	Metro Area	Low income, low savings	White, non-Hispanic	Married	Not a college graduate	Other	Employer	Democrat	Not ever diagnosed	Received at least one shot	1
609	1	1.005648695	Male	47	Metro Area	Low income, low savings	Black, non-Hispanic	Married	College graduate	Full time	Employer	Independent	Not ever diagnosed	No shots received	0
609	2	1.005648695	Male	47	Metro Area	Low income, low savings	Black, non-Hispanic	Married	College graduate	Full time	Employer	Independent	Not ever diagnosed	No shots received	0
609	3	1.005648695	Male	47	Metro Area	Low income, low savings	Black, non-Hispanic	Married	College graduate	Full time	Employer	Independent	Not ever diagnosed	Received at least one shot	0
610	1	0.362437835	Female	32	Metro Area	High income, high savings	White, non-Hispanic	Married	College graduate	Full time	Employer	Democrat	Not ever diagnosed	No shots received	0
610	2	0.362437835	Female	32	Metro Area	High income, high savings	White, non-Hispanic	Married	College graduate	Full time	Employer	Democrat	Not ever diagnosed	Received at least one shot	0
610	3	0.362437835	Female	32	Metro Area	High income, high savings	White, non-Hispanic	Married	College graduate	Full time	Employer	Democrat	Not ever diagnosed	Received at least one shot	0
611	1	0.758848195	Female	23	Metro Area	Low income, low savings	Hispanic	Married	Not a college graduate	Other	None	Democrat	Not ever diagnosed	No shots received	0
611	2	0.758848195	Female	23	Metro Area	Low income, low savings	Hispanic	Married	Not a college graduate	Other	None	Democrat	Ever diagnosed	No shots received	0
611	3	0.758848195	Female	23	Metro Area	Low income, low savings	Hispanic	Married	Not a college graduate	Other	Employer	Democrat	Ever diagnosed	Received at least one shot	0
612	1	0.928978329	Male	31	Metro Area	Low income, low savings	White, non-Hispanic	Not married	College graduate	Full time	Employer	Independent	Not ever diagnosed	No shots received	0
612	2	0.928978329	Male	31	Metro Area	Low income, low savings	White, non-Hispanic	Not married	College graduate	Full time	Employer	Independent	Not ever diagnosed	Received at least one shot	1
612	3	0.928978329	Male	31	Metro Area	Low income, low savings	White, non-Hispanic	Not married	College graduate	Full time	Employer	Independent	Ever diagnosed	Received at least one shot	0
613	1	0.833100268	Male	70	Metro Area	Low income, low savings	White, non-Hispanic	Married	Not a college graduate	Retired	Medicare	Independent	Not ever diagnosed	No shots received	0
613	2	0.833100268	Male	70	Metro Area	Low income, low savings	White, non-Hispanic	Married	Not a college graduate	Retired	Medicare	Independent	Not ever diagnosed	Received at least one shot	0
613	3	0.833100268	Male	70	Metro Area	Low income, low savings	White, non-Hispanic	Married	Not a college graduate	Retired	Medicare	Independent	Not ever diagnosed	Received at least one shot	0
614	1	2.997945706	Male	66	Non-Metro Area	High income, high savings	White, non-Hispanic	Married	Not a college graduate	Retired	Medicare	Democrat	Not ever diagnosed	No shots received	0
614	2	2.997945706	Male	66	Non-Metro Area	High income, high savings	White, non-Hispanic	Married	Not a college graduate	Retired	Medicare	Democrat	Not ever diagnosed	No shots received	0
614	3	2.997945706	Male	66	Non-Metro Area	High income, high savings	White, non-Hispanic	Married	Not a college graduate	Full time	Employer	Democrat	Not ever diagnosed	Received at least one shot	0
615	1	0.999194985	Male	56	Metro Area	High income, high savings	White, non-Hispanic	Married	College graduate	Part time	Private	Republican	Not ever diagnosed	No shots received	0
615	2	0.999194985	Male	56	Metro Area	High income, high savings	White, non-Hispanic	Married	College graduate	Part time	Employer	Republican	Not ever diagnosed	No shots received	1
615	3	0.999194985	Male	56	Metro Area	High income, high savings	White, non-Hispanic	Married	College graduate	Full time	Medicare	Republican	Ever diagnosed	Received at least one shot	0
616	1	1.114393058	Male	61	Metro Area	Low income, high savings	White, non-Hispanic	Not married	College graduate	Full time	Private	Independent	Not ever diagnosed	No shots received	0
616	2	1.114393058	Male	61	Metro Area	Low income, high savings	White, non-Hispanic	Not married	College graduate	Full time	Private	Independent	Not ever diagnosed	Received at least one shot	0
616	3	1.114393058	Male	61	Metro Area	Low income, high savings	White, non-Hispanic	Not married	College graduate	Part time	Private	Independent	Not ever diagnosed	Received at least one shot	0
617	1	1.815489295	Female	27	Metro Area	Low income, low savings	White, non-Hispanic	Married	Not a college graduate	Other	Employer	Republican	Not ever diagnosed	No shots received	0
617	2	1.815489295	Female	27	Metro Area	Low income, low savings	White, non-Hispanic	Married	Not a college graduate	Other	Employer	Republican	Not ever diagnosed	No shots received	0
617	3	1.815489295	Female	27	Metro Area	Low income, low savings	White, non-Hispanic	Married	Not a college graduate	Other	Employer	Republican	Not ever diagnosed	No shots received	1
618	1	0.476013048	Female	63	Metro Area	High income, high savings	White, non-Hispanic	Not married	College graduate	Full time	Employer	Democrat	Not ever diagnosed	No shots received	0
618	2	0.476013048	Female	63	Metro Area	High income, high savings	White, non-Hispanic	Not married	College graduate	Full time	Private	Democrat	Not ever diagnosed	Received at least one shot	0
618	3	0.476013048	Female	63	Metro Area	High income, high savings	White, non-Hispanic	Not married	College graduate	Full time	Employer	Democrat	Not ever diagnosed	Received at least one shot	0
619	1	0.682579381	Female	34	Metro Area	Low income, low savings	Other or multiple races	Not married	Not a college graduate	Full time	Private	Democrat	Not ever diagnosed	No shots received	1
619	2	0.682579381	Female	34	Metro Area	Low income, low savings	Other or multiple races	Not married	Not a college graduate	Full time	Employer	Democrat	Not ever diagnosed	No shots received	0
619	3	0.682579381	Female	34	Metro Area	Low income, low savings	Other or multiple races	Not married	Not a college graduate	Full time	Employer	Democrat	Ever diagnosed	Received at least one shot	0
620	1	0.839452796	Female	80	Metro Area		White, non-Hispanic	Not married	Not a college graduate	Retired	Medicare	Republican	Not ever diagnosed	No shots received	0
620	2	0.839452796	Female	80	Metro Area		White, non-Hispanic	Not married	Not a college graduate	Retired	Medicare	Republican	Ever diagnosed	No shots received	0
620	3	0.839452796	Female	80	Metro Area		White, non-Hispanic	Not married	Not a college graduate	Retired	Medicare	Republican	Ever diagnosed	Received at least one shot	0
621	1	0.41222659	Male	45	Metro Area	High income, high savings	White, non-Hispanic	Married	Not a college graduate	Other	Employer	Independent	Not ever diagnosed	No shots received	1
621	2	0.41222659	Male	45	Metro Area	High income, high savings	White, non-Hispanic	Married	Not a college graduate	Full time	Employer	Independent	Not ever diagnosed	Received at least one shot	1
621	3	0.41222659	Male	45	Metro Area	High income, high savings	White, non-Hispanic	Married	Not a college graduate	Full time	Employer	Independent	Not ever diagnosed	Received at least one shot	1
622	1	2.666014425	Male	65	Metro Area	High income, high savings	Black, non-Hispanic	Married	College graduate	Full time	Private	Democrat	Not ever diagnosed	No shots received	0
622	2	2.666014425	Male	65	Metro Area	High income, high savings	Black, non-Hispanic	Married	College graduate	Retired	Medicare	Democrat	Not ever diagnosed	Received at least one shot	0
622	3	2.666014425	Male	65	Metro Area	High income, high savings	Black, non-Hispanic	Married	College graduate	Retired	Medicare	Democrat	Not ever diagnosed	Received at least one shot	0
623	1	0.846097605	Female	42	Metro Area	High income, high savings	White, non-Hispanic	Not married	Not a college graduate	Full time	Employer	Democrat	Not ever diagnosed	No shots received	0
623	2	0.846097605	Female	42	Metro Area	High income, high savings	White, non-Hispanic	Not married	Not a college graduate	Full time	Employer	Democrat	Not ever diagnosed	No shots received	0
623	3	0.846097605	Female	42	Metro Area	High income, high savings	White, non-Hispanic	Not married	Not a college graduate	Full time	Employer	Democrat	Ever diagnosed	Received at least one shot	0
624	1	0.180864242	Female	31	Non-Metro Area	High income, low savings	White, non-Hispanic	Married	Not a college graduate	Other	None	None of these	Not ever diagnosed	No shots received	0
624	2	0.180864242	Female	31	Non-Metro Area	High income, low savings	White, non-Hispanic	Married	Not a college graduate	Other	Employer	None of these	Not ever diagnosed	No shots received	0
624	3	0.180864242	Female	31	Non-Metro Area	High income, low savings	White, non-Hispanic	Married	Not a college graduate	Other	Employer	None of these	Not ever diagnosed	No shots received	0
625	1	0.42521592	Female	57	Metro Area	Low income, low savings	White, non-Hispanic	Not married	Not a college graduate	Other	Medicare	Independent	Not ever diagnosed	No shots received	1
625	2	0.42521592	Female	57	Metro Area	Low income, low savings	White, non-Hispanic	Not married	Not a college graduate	Other	Medicare	Independent	Ever diagnosed	No shots received	1
625	3	0.42521592	Female	57	Metro Area	Low income, low savings	White, non-Hispanic	Not married	Not a college graduate			Independent
626	1	3.223166747	Female	81	Metro Area	High income, high savings	White, non-Hispanic	Not married	Not a college graduate	Retired	Medicare	Republican	Not ever diagnosed	No shots received	0
626	2	3.223166747	Female	81	Metro Area	High income, high savings	White, non-Hispanic	Not married	Not a college graduate	Retired	Medicare	Republican	Not ever diagnosed	Received at least one shot	0
626	3	3.223166747	Female	81	Metro Area	High income, high savings	White, non-Hispanic	Not married	Not a college graduate	Retired	Medicare	Republican	Not ever diagnosed	Received at least one shot	0
627	1	2.03664197	Female	68	Metro Area	Low income, low savings	White, non-Hispanic	Married	Not a college graduate	Full time	Medicare	Republican	Not ever diagnosed	No shots received	1
627	2	2.03664197	Female	68	Metro Area	Low income, low savings	White, non-Hispanic	Married	Not a college graduate	Full time	Medicare	Republican	Not ever diagnosed	Received at least one shot	1
627	3	2.03664197	Female	68	Metro Area	Low income, low savings	White, non-Hispanic	Married	Not a college graduate	Full time	Medicare	Republican	Not ever diagnosed	Received at least one shot	0
628	1	0.577060735	Female	26	Metro Area	High income, low savings	White, non-Hispanic	Married	Not a college graduate	Other	Employer	Independent	Not ever diagnosed	No shots received	0
628	2	0.577060735	Female	26	Metro Area	High income, low savings	White, non-Hispanic	Married	Not a college graduate	Other	Other	Independent	Not ever diagnosed	No shots received	1
628	3	0.577060735	Female	26	Metro Area	High income, low savings	White, non-Hispanic	Married	Not a college graduate	Other	Employer	Independent	Not ever diagnosed	Received at least one shot	0
629	1	0.401479482	Female	54	Metro Area	High income, high savings	White, non-Hispanic	Married	Not a college graduate	Full time	Employer	Republican	Not ever diagnosed	No shots received	0
629	2	0.401479482	Female	54	Metro Area	High income, high savings	White, non-Hispanic	Married	Not a college graduate	Full time	Employer	Republican	Ever diagnosed	Received at least one shot	0
629	3	0.401479482	Female	54	Metro Area	High income, high savings	White, non-Hispanic	Married	Not a college graduate	Full time	Employer	Republican	Ever diagnosed	Received at least one shot	0
630	1	0.629629313	Male	24	Metro Area	High income, high savings	Hispanic	Not married	College graduate	Full time	Employer	Republican	Not ever diagnosed	No shots received	0
630	2	0.629629313	Male	24	Metro Area	High income, high savings	Hispanic	Not married	College graduate	Other	Employer	Republican	Not ever diagnosed	Received at least one shot	0
630	3	0.629629313	Male	24	Metro Area	High income, high savings	Hispanic	Not married	College graduate	Other	Employer	Republican	Ever diagnosed	Received at least one shot	0
631	1	1.603111621	Female	69	Metro Area	High income, low savings	Other or multiple races	Married	Not a college graduate	Retired	Medicare	None of these	Not ever diagnosed	No shots received	0
631	2	1.603111621	Female	69	Metro Area	High income, low savings	Other or multiple races	Married	Not a college graduate	Retired	Medicare	None of these	Not ever diagnosed	Received at least one shot	0
631	3	1.603111621	Female	69	Metro Area	High income, low savings	Other or multiple races	Married	Not a college graduate	Retired	Private	None of these	Not ever diagnosed	Received at least one shot	0
632	1	0.799523564	Male	58	Non-Metro Area	Low income, high savings	White, non-Hispanic	Married	Not a college graduate	Other	Medicare	Republican	Not ever diagnosed	No shots received	0
632	2	0.799523564	Male	58	Non-Metro Area	Low income, high savings	White, non-Hispanic	Married	Not a college graduate	Other	Medicare	Republican	Not ever diagnosed	Received at least one shot	0
632	3	0.799523564	Male	58	Non-Metro Area	Low income, high savings	White, non-Hispanic	Married	Not a college graduate	Other	Medicare	Republican	Not ever diagnosed	Received at least one shot	1
633	1	0.708010338	Female	42	Metro Area	Low income, low savings	Black, non-Hispanic	Not married	Not a college graduate	Full time	Employer	None of these	Not ever diagnosed	No shots received	0
633	2	0.708010338	Female	42	Metro Area	Low income, low savings	Black, non-Hispanic	Not married	Not a college graduate	Full time	Employer	None of these	Not ever diagnosed	No shots received	0
633	3	0.708010338	Female	42	Metro Area	Low income, low savings	Black, non-Hispanic	Not married	Not a college graduate	Full time	Employer	None of these	Not ever diagnosed	Received at least one shot	1
634	1	0.594993709	Male	41	Metro Area	Low income, low savings	White, non-Hispanic	Not married	Not a college graduate	Other	Medicare	Independent	Not ever diagnosed	No shots received	1
634	2	0.594993709	Male	41	Metro Area	Low income, low savings	White, non-Hispanic	Not married	Not a college graduate	Other	Medicare	Independent	Not ever diagnosed	No shots received	1
634	3	0.594993709	Male	41	Metro Area	Low income, low savings	White, non-Hispanic	Not married	Not a college graduate	Other	Medicare	Independent	Not ever diagnosed	Received at least one shot	1
635	1	0.503200608	Male	44	Metro Area	High income, high savings	White, non-Hispanic	Married	College graduate	Part time	Private	Independent	Not ever diagnosed	No shots received	0
635	2	0.503200608	Male	44	Metro Area	High income, high savings	White, non-Hispanic	Married	College graduate	Part time	Employer	Independent	Not ever diagnosed	No shots received	0
635	3	0.503200608	Male	44	Metro Area	High income, high savings	White, non-Hispanic	Married	College graduate	Part time	Employer	Independent	Not ever diagnosed	Received at least one shot	0
636	1	1.307996128	Female	40	Non-Metro Area	Low income, high savings	White, non-Hispanic	Married	College graduate	Part time	Employer	Independent	Not ever diagnosed	No shots received	0
636	2	1.307996128	Female	40	Non-Metro Area	Low income, high savings	White, non-Hispanic	Married	College graduate	Part time	Employer	Independent	Not ever diagnosed	Received at least one shot	0
636	3	1.307996128	Female	40	Non-Metro Area	Low income, high savings	White, non-Hispanic	Married	College graduate	Part time	Employer	Independent	Not ever diagnosed	Received at least one shot	0
637	1	1.104430619	Female	69	Metro Area	Low income, low savings	Black, non-Hispanic	Not married	Not a college graduate	Other	Medicare	Democrat	Not ever diagnosed	No shots received	1
637	2	1.104430619	Female	69	Metro Area	Low income, low savings	Black, non-Hispanic	Not married	Not a college graduate	Retired	Medicare	Democrat	Not ever diagnosed	No shots received	0
637	3	1.104430619	Female	69	Metro Area	Low income, low savings	Black, non-Hispanic	Not married	Not a college graduate	Retired	Medicare	Democrat	Ever diagnosed	Received at least one shot	0
638	1	1.801242502	Male	69	Metro Area	Low income, low savings	Hispanic	Not married	Not a college graduate	Part time	Medicare	Independent	Not ever diagnosed	No shots received	0
638	2	1.801242502	Male	69	Metro Area	Low income, low savings	Hispanic	Not married	Not a college graduate	Retired	Medicare	Independent	Ever diagnosed	Received at least one shot	1
638	3	1.801242502	Male	69	Metro Area	Low income, low savings	Hispanic	Not married	Not a college graduate	Other	Medicare	Independent	Not ever diagnosed	Received at least one shot	0
639	1	0.580698788	Male	36	Non-Metro Area	Low income, low savings	White, non-Hispanic	Married	Not a college graduate	Full time	Private	Independent	Not ever diagnosed	No shots received	1
639	2	0.580698788	Male	36	Non-Metro Area	Low income, low savings	White, non-Hispanic	Married	Not a college graduate	Full time	Employer	Independent	Not ever diagnosed	No shots received	0
639	3	0.580698788	Male	36	Non-Metro Area	Low income, low savings	White, non-Hispanic	Married	Not a college graduate			Independent
640	1	0.415448085	Female	29	Metro Area	Low income, low savings	Other or multiple races	Married	Not a college graduate	Unemployed	Medicaid	Independent	Not ever diagnosed	No shots received	1
640	2	0.415448085	Female	29	Metro Area	Low income, low savings	Other or multiple races	Married	Not a college graduate	Full time	Medicaid	Independent	Not ever diagnosed	No shots received	1
640	3	0.415448085	Female	29	Metro Area	Low income, low savings	Other or multiple races	Married	Not a college graduate			Independent
641	1	1.490049163	Female	47	Non-Metro Area	Low income, low savings	White, non-Hispanic	Married	College graduate	Full time	Employer	Republican	Not ever diagnosed	No shots received	1
641	2	1.490049163	Female	47	Non-Metro Area	Low income, low savings	White, non-Hispanic	Married	College graduate	Full time	Employer	Republican	Not ever diagnosed	Received at least one shot	1
641	3	1.490049163	Female	47	Non-Metro Area	Low income, low savings	White, non-Hispanic	Married	College graduate	Full time	Employer	Republican	Ever diagnosed	Received at least one shot	1
642	1	1.642780197	Female	79	Metro Area	Low income, high savings	White, non-Hispanic	Married	College graduate	Retired	Medicare	Democrat	Not ever diagnosed	No shots received	0
642	2	1.642780197	Female	79	Metro Area	Low income, high savings	White, non-Hispanic	Married	College graduate	Retired	Medicare	Democrat	Not ever diagnosed	Received at least one shot	0
642	3	1.642780197	Female	79	Metro Area	Low income, high savings	White, non-Hispanic	Married	College graduate	Retired	Medicare	Democrat	Not ever diagnosed	Received at least one shot	0
643	1	1.198499101	Male	38	Metro Area		Asian, non-Hispanic	Married	College graduate	Full time	Employer	Democrat	Not ever diagnosed	No shots received	0
643	2	1.198499101	Male	38	Metro Area		Asian, non-Hispanic	Married	College graduate	Full time	None	Democrat	Not ever diagnosed	No shots received	0
643	3	1.198499101	Male	38	Metro Area		Asian, non-Hispanic	Married	College graduate	Full time	None	Democrat	Not ever diagnosed	Received at least one shot	0
644	1	0.589866112	Female	54	Metro Area	Low income, high savings	White, non-Hispanic	Not married	Not a college graduate	Retired	Private	Independent	Not ever diagnosed	No shots received	0
644	2	0.589866112	Female	54	Metro Area	Low income, high savings	White, non-Hispanic	Not married	Not a college graduate	Retired	Private	Independent	Not ever diagnosed	No shots received	0
644	3	0.589866112	Female	54	Metro Area	Low income, high savings	White, non-Hispanic	Not married	Not a college graduate	Retired	Private	Independent	Not ever diagnosed	Received at least one shot	0
645	1	0.989146301	Female	53	Non-Metro Area	Low income, low savings	White, non-Hispanic	Married	Not a college graduate	Other	Medicaid	None of these	Not ever diagnosed	No shots received	1
645	2	0.989146301	Female	53	Non-Metro Area	Low income, low savings	White, non-Hispanic	Married	Not a college graduate	Other	Medicaid	None of these	Not ever diagnosed	No shots received	1
645	3	0.989146301	Female	53	Non-Metro Area	Low income, low savings	White, non-Hispanic	Married	Not a college graduate	Other	Medicaid	None of these	Not ever diagnosed	Received at least one shot	1
646	1	0.182642201	Female	32	Metro Area	Low income, low savings	Hispanic	Not married	Not a college graduate	Unemployed	Medicaid	Democrat	Not ever diagnosed	No shots received	1
646	2	0.182642201	Female	32	Metro Area	Low income, low savings	Hispanic	Not married	Not a college graduate	Other	Medicaid	Democrat	Not ever diagnosed	Received at least one shot	0
646	3	0.182642201	Female	32	Metro Area	Low income, low savings	Hispanic	Not married	Not a college graduate	Part time	Medicaid	Democrat	Ever diagnosed	Received at least one shot	0
647	1	0.492202054	Female	33	Metro Area	Low income, low savings	White, non-Hispanic	Not married	College graduate	Full time	Employer	Democrat	Not ever diagnosed	No shots received	0
647	2	0.492202054	Female	33	Metro Area	Low income, low savings	White, non-Hispanic	Not married	College graduate	Full time	Employer	Democrat	Not ever diagnosed	Received at least one shot
647	3	0.492202054	Female	33	Metro Area	Low income, low savings	White, non-Hispanic	Not married	College graduate	Full time	Employer	Democrat	Not ever diagnosed	Received at least one shot	0
648	1	1.965519367	Female	70	Metro Area	High income, low savings	Black, non-Hispanic	Married	Not a college graduate	Part time	Medicare	Democrat	Not ever diagnosed	No shots received	0
648	2	1.965519367	Female	70	Metro Area	High income, low savings	Black, non-Hispanic	Married	Not a college graduate	Full time	Medicare	Democrat	Not ever diagnosed	Received at least one shot	0
648	3	1.965519367	Female	70	Metro Area	High income, low savings	Black, non-Hispanic	Married	Not a college graduate	Part time	Medicare	Democrat	Not ever diagnosed	Received at least one shot	0
649	1	2.024239084	Female	29	Metro Area	Low income, low savings	Black, non-Hispanic	Not married	College graduate	Full time	Employer	None of these	Not ever diagnosed	No shots received	0
649	2	2.024239084	Female	29	Metro Area	Low income, low savings	Black, non-Hispanic	Not married	College graduate	Full time	Employer	None of these	Not ever diagnosed	No shots received	1
649	3	2.024239084	Female	29	Metro Area	Low income, low savings	Black, non-Hispanic	Not married	College graduate	Full time	Employer	None of these	Ever diagnosed	No shots received	1
650	1	2.149703404	Female	44	Metro Area	High income, high savings	Black, non-Hispanic	Married	College graduate	Full time	Employer	Democrat	Not ever diagnosed	No shots received	0
650	2	2.149703404	Female	44	Metro Area	High income, high savings	Black, non-Hispanic	Married	College graduate	Full time	Employer	Democrat	Not ever diagnosed	Received at least one shot	0
650	3	2.149703404	Female	44	Metro Area	High income, high savings	Black, non-Hispanic	Married	College graduate	Full time	Employer	Democrat	Not ever diagnosed	Received at least one shot	0
651	1	0.775940661	Female	80	Metro Area	High income, high savings	White, non-Hispanic	Married	Not a college graduate	Retired	Medicare	Democrat	Not ever diagnosed	No shots received	0
651	2	0.775940661	Female	80	Metro Area	High income, high savings	White, non-Hispanic	Married	Not a college graduate	Retired	Medicare	Democrat	Not ever diagnosed	Received at least one shot	0
651	3	0.775940661	Female	80	Metro Area	High income, high savings	White, non-Hispanic	Married	Not a college graduate	Retired	Medicare	Democrat	Not ever diagnosed	Received at least one shot	0
652	1	0.364531525	Male	30	Metro Area	High income, high savings	Asian, non-Hispanic	Not married	College graduate	Unemployed	None	None of these	Not ever diagnosed	No shots received	1
652	2	0.364531525	Male	30	Metro Area	High income, high savings	Asian, non-Hispanic	Not married	College graduate	Full time	Employer	None of these	Not ever diagnosed	No shots received	0
652	3	0.364531525	Male	30	Metro Area	High income, high savings	Asian, non-Hispanic	Not married	College graduate	Full time	Employer	None of these	Not ever diagnosed	Received at least one shot	0
653	1	2.411802478	Female	63	Metro Area	High income, high savings	Other or multiple races	Married	College graduate	Retired	Medicare	Republican	Not ever diagnosed	No shots received	0
653	2	2.411802478	Female	63	Metro Area	High income, high savings	Other or multiple races	Married	College graduate	Retired	Medicare	Republican	Not ever diagnosed	No shots received	0
653	3	2.411802478	Female	63	Metro Area	High income, high savings	Other or multiple races	Married	College graduate	Other	Medicare	Republican	Ever diagnosed	No shots received	0
654	1	1.045243935	Male	37	Metro Area	Low income, low savings	Black, non-Hispanic	Not married	Not a college graduate	Full time	Other	None of these	Not ever diagnosed	No shots received	0
654	2	1.045243935	Male	37	Metro Area	Low income, low savings	Black, non-Hispanic	Not married	Not a college graduate	Full time	Private	None of these	Not ever diagnosed	No shots received	0
654	3	1.045243935	Male	37	Metro Area	Low income, low savings	Black, non-Hispanic	Not married	Not a college graduate	Full time	Private	None of these	Ever diagnosed	No shots received	0
655	1	0.968608942	Male	51	Metro Area	High income, high savings	White, non-Hispanic	Married	College graduate	Full time	Other	Democrat	Not ever diagnosed	No shots received	0
655	2	0.968608942	Male	51	Metro Area	High income, high savings	White, non-Hispanic	Married	College graduate	Unemployed	Employer	Democrat	Not ever diagnosed	Received at least one shot	0
655	3	0.968608942	Male	51	Metro Area	High income, high savings	White, non-Hispanic	Married	College graduate			Democrat
656	1	0.576717158	Male	33	Metro Area	High income, high savings	Asian, non-Hispanic	Married	College graduate	Full time	Employer	Democrat	Not ever diagnosed	No shots received	0
656	2	0.576717158	Male	33	Metro Area	High income, high savings	Asian, non-Hispanic	Married	College graduate	Full time	Employer	Democrat	Not ever diagnosed	No shots received	0
656	3	0.576717158	Male	33	Metro Area	High income, high savings	Asian, non-Hispanic	Married	College graduate			Democrat
657	1	0.360406724	Male	36	Non-Metro Area	High income, high savings	White, non-Hispanic	Married	Not a college graduate	Full time	Employer	None of these	Not ever diagnosed	No shots received	0
657	2	0.360406724	Male	36	Non-Metro Area	High income, high savings	White, non-Hispanic	Married	Not a college graduate	Full time	Employer	None of these	Ever diagnosed	No shots received	0
657	3	0.360406724	Male	36	Non-Metro Area	High income, high savings	White, non-Hispanic	Married	Not a college graduate			None of these
658	1	0.266350732	Female	30	Metro Area	Low income, low savings	White, non-Hispanic	Not married	Not a college graduate	Other	Employer	Republican	Ever diagnosed	No shots received	1
658	2	0.266350732	Female	30	Metro Area	Low income, low savings	White, non-Hispanic	Not married	Not a college graduate	Full time	Employer	Republican	Not ever diagnosed	Received at least one shot	0
658	3	0.266350732	Female	30	Metro Area	Low income, low savings	White, non-Hispanic	Not married	Not a college graduate	Full time	None	Republican	Not ever diagnosed	Received at least one shot	0
659	1	0.79986349	Male	41	Non-Metro Area	High income, high savings	White, non-Hispanic	Married	College graduate	Full time	Employer	Republican	Not ever diagnosed	No shots received	0
659	2	0.79986349	Male	41	Non-Metro Area	High income, high savings	White, non-Hispanic	Married	College graduate	Full time	Employer	Republican	Not ever diagnosed	Received at least one shot	0
659	3	0.79986349	Male	41	Non-Metro Area	High income, high savings	White, non-Hispanic	Married	College graduate	Full time	Employer	Republican	Ever diagnosed	Received at least one shot	0
660	1	0.27282129	Female	34	Metro Area	High income, high savings	White, non-Hispanic	Married	Not a college graduate	Part time	Employer	Republican	Not ever diagnosed	No shots received	0
660	2	0.27282129	Female	34	Metro Area	High income, high savings	White, non-Hispanic	Married	Not a college graduate	Part time	Employer	Republican	Not ever diagnosed	Received at least one shot	0
660	3	0.27282129	Female	34	Metro Area	High income, high savings	White, non-Hispanic	Married	Not a college graduate	Other	Employer	Republican	Not ever diagnosed	Received at least one shot	0
661	1	1.390577724	Male	61	Metro Area	High income, high savings	White, non-Hispanic	Not married	College graduate	Full time	Private	Democrat	Not ever diagnosed	No shots received	0
661	2	1.390577724	Male	61	Metro Area	High income, high savings	White, non-Hispanic	Not married	College graduate	Full time	Employer	Democrat	Not ever diagnosed	Received at least one shot	0
661	3	1.390577724	Male	61	Metro Area	High income, high savings	White, non-Hispanic	Not married	College graduate	Full time	Private	Democrat	Not ever diagnosed	Received at least one shot	0
662	1	1.571055167	Female	69	Metro Area	High income, low savings	White, non-Hispanic	Married	Not a college graduate	Retired	Medicare	Republican	Not ever diagnosed	No shots received	0
662	2	1.571055167	Female	69	Metro Area	High income, low savings	White, non-Hispanic	Married	Not a college graduate	Retired	Medicare	Republican	Not ever diagnosed	Received at least one shot	0
662	3	1.571055167	Female	69	Metro Area	High income, low savings	White, non-Hispanic	Married	Not a college graduate	Retired	Medicare	Republican	Not ever diagnosed	Received at least one shot	0
663	1	1.098617505	Male	75	Metro Area	High income, high savings	White, non-Hispanic	Married	College graduate	Retired	Medicare	Democrat	Not ever diagnosed	No shots received	0
663	2	1.098617505	Male	75	Metro Area	High income, high savings	White, non-Hispanic	Married	College graduate	Retired	Medicare	Democrat	Not ever diagnosed	Received at least one shot	1
663	3	1.098617505	Male	75	Metro Area	High income, high savings	White, non-Hispanic	Married	College graduate	Retired	Medicare	Democrat	Not ever diagnosed	Received at least one shot	1
664	1	4.044815738	Female	19	Non-Metro Area	Low income, low savings	White, non-Hispanic	Not married	Not a college graduate	Other	Other	Republican	Not ever diagnosed	No shots received	0
664	2	4.044815738	Female	19	Non-Metro Area	Low income, low savings	White, non-Hispanic	Not married	Not a college graduate	Other	Medicare	Republican	Ever diagnosed	No shots received	0
664	3	4.044815738	Female	19	Non-Metro Area	Low income, low savings	White, non-Hispanic	Not married	Not a college graduate	Other	Medicaid	Republican	Ever diagnosed	No shots received	1
665	1	1.033759101	Female	39	Metro Area	High income, low savings	White, non-Hispanic	Married	Not a college graduate	Full time	Employer	Independent	Not ever diagnosed	No shots received	0
665	2	1.033759101	Female	39	Metro Area	High income, low savings	White, non-Hispanic	Married	Not a college graduate	Full time	Employer	Independent	Not ever diagnosed	Received at least one shot	0
665	3	1.033759101	Female	39	Metro Area	High income, low savings	White, non-Hispanic	Married	Not a college graduate	Full time	Employer	Independent	Not ever diagnosed	Received at least one shot	1
666	1	0.936549478	Female	22	Non-Metro Area	High income, high savings	White, non-Hispanic	Not married	College graduate	Other	Private	Independent	Not ever diagnosed	No shots received	0
666	2	0.936549478	Female	22	Non-Metro Area	High income, high savings	White, non-Hispanic	Not married	College graduate	Other	Private	Independent	Not ever diagnosed	Received at least one shot	0
666	3	0.936549478	Female	22	Non-Metro Area	High income, high savings	White, non-Hispanic	Not married	College graduate	Full time	Private	Independent	Ever diagnosed	Received at least one shot	0
667	1	0.626301649	Male	54	Metro Area	High income, high savings	White, non-Hispanic	Married	Not a college graduate	Full time	Private	Democrat	Not ever diagnosed	No shots received	1
[truncated: 1,814 more rows]
